# Supplementary material for: Tissue of origin dictates GOT1 dependence and confers synthetic lethality to radiotherapy
Source: Cancer Metab. 2020 Jan 2;8:1. doi: 10.1186/s40170-019-0202-2 (PMC6941320; doi:10.1186/s40170-019-0202-2)
Supplement: Supplementary file 3 — Additional file 3. Dynamic Flux Analysis. [file 40170_2019_202_MOESM3_ESM.xlsx]

## Sheet: S. Table 1 TU8902 Rxn KO
Reactions	KEGG Subsystem	+ dox	- dox	Log2(FC)	p-value	T-statistic
argininosuccinate lyase	Alanine and Aspartate Metabolism/Urea cycle	1.04789	1.20558	-0.202241	9.62833e-07	-4.90728
argininosuccinate synthase	Alanine and Aspartate Metabolism/Urea cycle	1.04789	1.20558	-0.202241	9.62833e-07	-4.90728
2-aminoadipate transaminase, irreversible	Lysine Metabolism	0.880801	1.00863	-0.195503	2.16952e-06	-4.74438
L-2-aminoadipate shuttle (cytosol/mitochondria)	Lysine Metabolism	0.880801	1.00823	-0.19494	2.3194e-06	-4.73076
3-hydroxyacyl-CoA dehydratase (3-hydroxybutanoyl-CoA) (mitochondria)	Tryptophan metabolism	0.88119	1.00863	-0.194866	2.33973e-06	-4.72898
3-hydroxyacyl-CoA dehydrogenase (acetoacetyl-CoA) (mitochondria)	Tryptophan metabolism	0.88119	1.00863	-0.194866	2.33973e-06	-4.72898
2-Oxoadipate:lipoamde 2-oxidoreductase(decarboxylating and acceptor-succinylating) (mitochondria)	Lysine Metabolism	0.88119	1.00863	-0.194866	2.33973e-06	-4.72898
2-oxoadipate shuttle (cytosol/mitochondria)	Tryptophan metabolism	0.88119	1.00863	-0.194866	2.33973e-06	-4.72898
glutaryl-CoA dehydrogenase (mitochondria)	Tryptophan metabolism	0.88119	1.00863	-0.194866	2.33973e-06	-4.72898
Urea exchange	Urea cycle	1.06381	1.20567	-0.180592	1.19783e-05	-4.38389
carbamoyl-phosphate synthase (ammonia) (mitochondria	Glutamate metabolism/Urea cycle	1.07352	1.20922	-0.171728	3.12076e-05	-4.16958
ornithine carbamoyltransferase, irreversible	Urea cycle/amino group metabolism	1.07468	1.20818	-0.168927	4.18557e-05	-4.10186
glucose-6-phosphate isomerase	Glycolysis/Gluconeogenesis	0.54325	0.590408	-0.120098	0.00350624	-2.92133
C180 fatty acid activation	Fatty acid activation	0.931578	1.00863	-0.114643	0.00530647	-2.78945
UDPglucose 4-epimerase	Galactose metabolism	0.941016	1.01791	-0.113322	0.0058524	-2.75752
2-deoxy-D-ribose 1-phosphate phosphorylase (thymidine phosphorylase)	Pyrimidine Catabolism	1.03335	1.11289	-0.106976	0.00924834	-2.60409
galactokinase	Galactose metabolism	0.944383	1.00863	-0.0949477	0.0207609	-2.31329
Deoxyribokinase	Pentose Phosphate Pathway	1.03335	1.09093	-0.0782287	0.0563287	-1.90908
deoxyribose-phosphate aldolase	Pentose Phosphate Pathway	1.03335	1.09093	-0.0782287	0.0563287	-1.90908
purine-nucleoside phosphorylase (Guanosine)	Purine Catabolism	0.956937	1.00845	-0.0756411	0.0648961	-1.84652
cystathionine g-lyase	Cysteine Metabolism	1.00715	1.05796	-0.0710047	0.0829252	-1.73442
Guanine exchange		0.965101	1.00863	-0.0636399	0.119705	-1.55637
Guanine transport	Transport, Extracellular	0.965101	1.00863	-0.0636399	0.119705	-1.55637
purine-nucleoside phosphorylase (Inosine)	Purine Catabolism	0.96507	1.00821	-0.0630879	0.12291	-1.54302
H+ exchange		0.96751	1.00863	-0.0600433	0.141805	-1.46941
guanosine facilated transport in mitochondria	Transport, Mitochondrial	0.981421	1.01739	-0.0519298	0.203006	-1.27326
xylitol dehydrogenase (D-xyulose-forming)	Pentose and Glucuronate Interconversions	0.956829	0.991472	-0.0513112	0.208361	-1.2583
xylulose reductase	Pentose and Glucuronate Interconversions	0.956829	0.991472	-0.0513112	0.208361	-1.2583
inositol oxygenase	Inositol Phosphate Metabolism	0.976472	1.00787	-0.0456658	0.262013	-1.12181
carbamoyl-phosphate synthase (glutamine-hydrolysing)	Pyrimidine Biosynthesis	1.00715	1.03523	-0.0396643	0.328771	-0.976719
GMP synthase	Nucleotides	0.982159	1.00796	-0.0374125	0.356444	-0.922277
5-nucleotidase (GMP)	Nucleotides	0.982692	1.00804	-0.0367368	0.365025	-0.905942
L-lysine transport, nuclear	Transport, Nuclear	1.00715	1.03123	-0.0340845	0.399944	-0.841817
Steryl-sulfatase	Steroid Metabolism	0.985374	1.00863	-0.0336488	0.405866	-0.831285
cholesterol intracellular transport	Transport, Mitochondrial	0.986116	1.00782	-0.0314063	0.437167	-0.777069
inosine facilated transport in mitochondria	Transport, Mitochondrial	0.986972	1.00824	-0.0307624	0.446405	-0.761502
lysophospholipase	Glycerophospholipid Metabolism	1.00715	1.02857	-0.0303536	0.452328	-0.751618
O2 transport, endoplasmic reticulum	Transport, Endoplasmic Reticular	0.986116	1.00676	-0.0298936	0.459046	-0.740495
AMP transporter, peroxisome	Transport, Peroxisomal	0.986116	1.00676	-0.0298936	0.459046	-0.740495
carnitine-propcarnitine carrier, peroxisomal	Transport, Peroxisomal	0.986116	1.00676	-0.0298936	0.459046	-0.740495
carnitine O-aceyltransferase, mitochondrial	Carnitine shuttle	0.986116	1.00676	-0.0298936	0.459046	-0.740495
carnitine O-aceyltransferase, peroxisomal	Carnitine shuttle	0.986116	1.00676	-0.0298936	0.459046	-0.740495
transport into the mitochondria from cytosol (carnitine)	Carnitine shuttle	0.986116	1.00676	-0.0298936	0.459046	-0.740495
cholesterol intracellular transport	Transport, Mitochondrial	0.986116	1.00676	-0.0298936	0.459046	-0.740495
ATP transporter, peroxisomal	Transport, Peroxisomal	0.986116	1.00676	-0.0298936	0.459046	-0.740495
Diphosphate transporter, peroxisome	Transport, Peroxisomal	0.986116	1.00676	-0.0298936	0.459046	-0.740495
cytochrome P450, family 7, subfamily A, polypeptide 1	Bile Acid Biosynthesis	0.986116	1.00676	-0.0298936	0.459046	-0.740495
L-carnitine transport out of mitochondria via diffusion	Transport, Mitochondrial	0.986116	1.00676	-0.0298936	0.459046	-0.740495
glucose 6-phosphate dehydrogenase	Pentose Phosphate Pathway	1.01423	1.03405	-0.0279272	0.488381	-0.692955
6-phosphogluconolactonase	Pentose Phosphate Pathway	1.01423	1.03405	-0.0279272	0.488381	-0.692955
dimethylglycine transport via diffusion (cytosol to mitochondria)	Transport, Mitochondrial	1.00214	1.02165	-0.0278125	0.490123	-0.690182
aspartate carbamoyltransferase (reversible)	Pyrimidine Biosynthesis	1.01099	1.02952	-0.0262024	0.514922	-0.651254
dihydroorotase	Pyrimidine Biosynthesis	1.01099	1.02952	-0.0262024	0.514922	-0.651254
ATP diffusion in nucleus	Transport, Nuclear	1.00037	1.01856	-0.0259997	0.518089	-0.646354
methylmalonyl-CoA epimerase/racemase	Valine, Leucine, and Isoleucine Metabolism	0.986116	1.00401	-0.0259435	0.518969	-0.644997
Propionyl-CoA carboxylase, mitochondrial	Valine, Leucine, and Isoleucine Metabolism	0.986116	1.00401	-0.0259435	0.518969	-0.644997
methylmalonyl-CoA mutase	Valine, Leucine, and Isoleucine Metabolism	0.986116	1.00368	-0.0254753	0.526331	-0.633676
4-aminobutyrate transaminase, reversible (mitochondrial)	Glutamate metabolism	0.989617	1.00711	-0.0252737	0.529517	-0.628801
succinate-semialdehyde dehydrogenase (NAD) reversible (mitochondrial)	Glutamate metabolism	0.989617	1.00711	-0.0252737	0.529517	-0.628801
5-nucleotidase (dGMP)	Nucleotides	1.01263	1.03013	-0.0247089	0.538495	-0.615148
cytidine kinase (ATP), mitochondrial	Nucleotides	1.00715	1.02313	-0.0226977	0.571072	-0.566524
N-acetylglucosamine kinase	Aminosugar Metabolism	0.993221	1.00863	-0.0222052	0.579191	-0.554615
Deoxycytidine kinase, mitochondrial (ATP)	Nucleotides	0.993466	1.00814	-0.0211609	0.596582	-0.529368
deoxycytidine deaminase	Pyrimidine Catabolism	0.993466	1.00814	-0.0211609	0.596582	-0.529368
dehydro-L-gulonate decarboxylase	Pentose and Glucuronate Interconversions	0.961225	0.975221	-0.0208562	0.601699	-0.522003
L-gulonate 3-dehydrogenase	Pentose and Glucuronate Interconversions	0.961225	0.975221	-0.0208562	0.601699	-0.522003
L-gulonate endoplasmic reticular export	Transport, Endoplasmic Reticular	0.961225	0.975221	-0.0208562	0.601699	-0.522003
glucuronate endoplasmic reticular transport	Transport, Endoplasmic Reticular	0.961225	0.975221	-0.0208562	0.601699	-0.522003
betaine-aldehyde dehydrogenase, mitochondrial	Glycine, Serine, and Threonine Metabolism	1.01419	1.02885	-0.0206985	0.604356	-0.51819
betaine-homocysteine S-methyltransferase	Glycine, Serine, and Threonine Metabolism	1.00715	1.02165	-0.0206111	0.605831	-0.516077
succinate dehydrogenase	Citric Acid Cycle	0.990548	1.00373	-0.0190728	0.632049	-0.478885
ribokinase	Pentose Phosphate Pathway	0.996892	1.00863	-0.0168818	0.670195	-0.425915
N-acetyl-L-aspartate transport (mitochondria to cytosol)	Transport, Mitochondrial	1.01438	1.02622	-0.0167357	0.672771	-0.422382
aspartate N-acetyltransferase, mitochondrial	Alanine and Aspartate Metabolism	1.01438	1.02622	-0.0167357	0.672771	-0.422382
glyoxylate transport, mitochondrial	Transport, Mitochondrial	1.00875	1.01979	-0.0157132	0.690902	-0.397662
glyoxylate transport, peroxisomal	Transport, Peroxisomal	1.00875	1.01979	-0.0157132	0.690902	-0.397662
cytidine facilated transport in mitochondria	Transport, Mitochondrial	1.00761	1.01863	-0.0156951	0.691225	-0.397224
H2O transport, nuclear	Transport, Nuclear	0.997996	1.00855	-0.0151708	0.700593	-0.384549
ammonia nuclear transport	Transport, Nuclear	0.997996	1.00855	-0.0151708	0.700593	-0.384549
phosphoribosylpyrophosphate synthetase	Pentose Phosphate Pathway	0.998579	1.00863	-0.0144426	0.713682	-0.366943
betaine-aldehyde dehydrogenase	Glycine, Serine, and Threonine Metabolism	0.998911	1.00863	-0.0139632	0.722345	-0.355353
Glycine betaine transport via diffusion (mitochondria to cytosol)	Transport, Mitochondrial	1.01173	1.02138	-0.0136978	0.727158	-0.348935
4-aminobutanoate mitochondrial transport via diffusion	Transport, Mitochondrial	0.998386	1.00787	-0.0136348	0.728301	-0.347412
glucosamine-6-phosphate deaminase	Aminosugar Metabolism	0.999263	1.00863	-0.0134555	0.731559	-0.343079
Thymine exchange		0.999412	1.00863	-0.0132403	0.735476	-0.337875
thymine reversible transport via facilated diffusion	Transport, Extracellular	0.999412	1.00863	-0.0132403	0.735476	-0.337875
b-ketoacyl synthetase (palmitate, n-C16:0)	Fatty acid elongation	0.999623	1.00863	-0.0129362	0.741024	-0.330522
L-Cysteine exchange		1.00705	1.01588	-0.0125987	0.747195	-0.322364
hypoxanthine phosphoribosyltransferase (Hypoxanthine)	Salvage Pathway	1.00003	1.00863	-0.0123412	0.751915	-0.316139
triokinase	Fructose and Mannose Metabolism	1.0003	1.00863	-0.0119572	0.758973	-0.306853
3-hydroxyanthranilate 3,4-dioxygenase	Tryptophan metabolism	1.00674	1.01476	-0.0114548	0.768234	-0.294707
3-Hydroxy-L-kynurenine hydrolase	Tryptophan metabolism	1.00674	1.01476	-0.0114548	0.768234	-0.294707
UDPglucose 6-dehydrogenase	Starch and Sucrose Metabolism	1.00715	1.01503	-0.0112356	0.772286	-0.289407
carnitine O-aceyltransferase, mitochondrial	Fatty Acid Metabolism	0.999427	1.00688	-0.0107187	0.781864	-0.27691
pyridoxamine kinase	Vitamin B6 Metabolism	1.00181	1.00863	-0.00978399	0.799268	-0.254313
adenosine kinase, mitochondrial	Nucleotides	1.00203	1.00863	-0.00947297	0.805082	-0.246793
folate reductase	Folate Metabolism	1.00715	1.01378	-0.00945452	0.805427	-0.246347
dimethylglycine dehydrogenase, mitochondrial	Glycine, Serine, and Threonine Metabolism	1.00214	1.00863	-0.00930775	0.808174	-0.242799
formaldehyde transport via diffusion (mitochondrial)	Transport, Mitochondrial	1.00214	1.00863	-0.00930775	0.808174	-0.242799
Pyridoxal 5-phosphate transport via diffusion, mitochondrial	Transport, Mitochondrial	1.00343	1.00968	-0.00894941	0.814893	-0.234136
Quinolinate Synthase (Eukaryotic)	Tryptophan metabolism	1.00849	1.01476	-0.00894652	0.814947	-0.234066
aldo-keto reductase family 1, member C1 (chlordecone reductase; 3-alpha hydroxysteroid dehydrogenase, type I; dihydrodiol dehydrogenase 4)	Steroid Metabolism	1.00715	1.01331	-0.00879509	0.81779	-0.230405
hydroxyprogesterone transport	Transport, Extracellular	1.00715	1.01331	-0.00879509	0.81779	-0.230405
20alpha-Hydroxyprogesterone exchange		1.00715	1.01331	-0.00879509	0.81779	-0.230405
sodium transport via diffusion (perioxisome)	Transport, Peroxisomal	1.00272	1.00863	-0.00846787	0.823942	-0.222494
taurine transport (sodium symport) (cytosol to peroxisome)	Taurine and hypotaurine metabolism	1.00272	1.00863	-0.00846787	0.823942	-0.222494
nucleoside-diphosphate kinase (ATP:IDP), mitochondrial	Nucleotides	1.0061	1.01195	-0.00836062	0.825961	-0.219901
dihydrofolate reversible mitochondrial transport	Transport, Mitochondrial	1.00715	1.01293	-0.00825314	0.827985	-0.217302
5,6,7,8-Tetrahydrofolate exchange		1.00304	1.00863	-0.00800608	0.832642	-0.211329
tetrahydrofolate transport via anion exchange	Transport, Extracellular	1.00304	1.00863	-0.00800608	0.832642	-0.211329
formaldehyde dehydrogenase	Tyrosine metabolism	1.00315	1.00863	-0.00785129	0.835563	-0.207587
S-Formylglutathione hydralase	Tyrosine metabolism	1.00315	1.00863	-0.00785129	0.835563	-0.207587
Nicotinamide exchange		1.00727	1.0126	-0.00761462	0.840033	-0.201865
Nicotinamide acid uptake	Transport, Extracellular	1.00727	1.0126	-0.00761462	0.840033	-0.201865
L-Methionine exchange		1.00856	1.01383	-0.00750552	0.842096	-0.199227
3MLDA extracellular transport via diffusion	Transport, Extracellular	1.00394	1.00863	-0.0067217	0.856945	-0.180277
3-Methylimidazoleacetic acid exchange		1.00394	1.00863	-0.0067217	0.856945	-0.180277
3-Methylimidazole acetaldehyde:NAD+ oxidoreductase	Histidine Metabolism	1.00394	1.00863	-0.0067217	0.856945	-0.180277
N-Methylhistamine:oxygen oxidoreductase (deaminating)	Histidine Metabolism	1.00394	1.00863	-0.0067217	0.856945	-0.180277
N-acetylglucosamine-6-phosphate deacetylase	Aminosugar Metabolism	1.00427	1.00863	-0.00624236	0.866051	-0.168688
L-Arginine exchange		1.00626	1.01016	-0.00557766	0.878708	-0.152618
deoyguanosine transport in mitochondria	Transport, Mitochondrial	1.01914	1.02305	-0.00552184	0.879772	-0.151268
ATP Creatine kinase	Urea cycle/amino group metabolism	0.998694	1.00225	-0.00512143	0.887413	-0.141588
tyrosine transaminase, mitochondrial	Tyrosine metabolism	1.00715	1.01071	-0.00508183	0.88817	-0.14063
N-Formyl-L-kynurenine amidohydrolase	Tryptophan metabolism	1.00715	1.01064	-0.004988	0.889962	-0.138362
L-Tryptophan:oxygen 2,3-oxidoreductase (decyclizing)	Tryptophan metabolism	1.00715	1.01064	-0.004988	0.889962	-0.138362
D-Fructose 1-phosphate D-glyceraldehyde-3-phosphate-lyase	Fructose and Mannose Metabolism	1.00715	1.01063	-0.00496812	0.890342	-0.137881
ketohexokinase	Fructose and Mannose Metabolism	1.00715	1.01063	-0.00496812	0.890342	-0.137881
Creatinine synthase	Urea cycle/amino group metabolism	1.00557	1.00895	-0.00483987	0.892793	-0.134781
ADPribose diphosphatase	Nucleotides	1.00531	1.00863	-0.00475065	0.894498	-0.132624
kynurenine 3-monooxygenase	Tryptophan metabolism	1.00628	1.00904	-0.00395462	0.909737	-0.113378
Hypotaurine oxidase	Taurine and hypotaurine metabolism	1.00606	1.00863	-0.00368089	0.914985	-0.10676
ADPglucose diphosphatase	Nucleotides	1.0063	1.00863	-0.00332576	0.921799	-0.0981746
Oxidized glutathione exchange		1.00647	1.00848	-0.00287603	0.930436	-0.0873017
Reduced glutathione exchange		1.00647	1.00848	-0.00287603	0.930436	-0.0873017
glutathione peroxidase (e)	Glutathione Metabolism	1.00647	1.00848	-0.00287603	0.930436	-0.0873017
pyridoxine 5-phosphate oxidase	Vitamin B6 Metabolism	1.00712	1.00898	-0.0026697	0.934402	-0.0823133
Pyridoxine 5-phosphate phosphatase	Vitamin B6 Metabolism	1.00715	1.00898	-0.00261397	0.935473	-0.0809658
Choline exchange		1.00685	1.00863	-0.00254274	0.936843	-0.0792438
pyridoxamine 5-phosphate oxidase	Vitamin B6 Metabolism	1.00181	1.00357	-0.00253063	0.937076	-0.0789509
myo-Inositol exchange		1.00665	1.00825	-0.00229063	0.941692	-0.0731485
Pyridoxal exchange		1.00702	1.0086	-0.00226027	0.942276	-0.0724145
pyridoxal transport via diffusion	Transport, Extracellular	1.00702	1.0086	-0.00226027	0.942276	-0.0724145
pyridoxal kinase	Vitamin B6 Metabolism	1.00702	1.0086	-0.00226027	0.942276	-0.0724145
L-Serine exchange		1.00534	1.00691	-0.00225812	0.942317	-0.0723626
Diphosphoglyceromutase	Glycolysis/Gluconeogenesis	1.00709	1.00863	-0.00220306	0.943377	-0.0710313
Glycine exchange		1.00607	1.0076	-0.00219737	0.943486	-0.0708937
pyridoxine kinase	Vitamin B6 Metabolism	1.00712	1.00863	-0.00216213	0.944164	-0.0700417
Deoxyadenosine exchange		1.00715	1.00863	-0.00210639	0.945237	-0.0686943
sodium proton antiporter (H:NA is 1:1)	Transport, Extracellular	1.00715	1.00863	-0.00210639	0.945237	-0.0686943
fatty acyl-CoA desaturase (n-C18:1CoA -> n-C18:2CoA)	Fatty acid elongation	1.00715	1.00863	-0.00210639	0.945237	-0.0686943
transport into the cytosol from peroxisome (carnitine)	Carnitine shuttle	1.00715	1.00863	-0.00210639	0.945237	-0.0686943
L-threonine deaminase	Glycine, Serine, and Threonine Metabolism	1.00715	1.00863	-0.00210639	0.945237	-0.0686943
L-serine/L-glutamine Na-dependent exchange (Gln-L in)	Transport, Extracellular	1.00715	1.00863	-0.00210639	0.945237	-0.0686943
R group artificial flux	R Group Synthesis	1.00715	1.00863	-0.00210639	0.945237	-0.0686943
Peroxidase (multiple substrates)	Miscellaneous	1.00715	1.00863	-0.00210639	0.945237	-0.0686943
cytidylate kinase (dCMP),nuclear	Nucleotides	1.00715	1.00863	-0.00210639	0.945237	-0.0686943
thymidylate synthase	Nucleotides	1.00715	1.00863	-0.00210639	0.945237	-0.0686943
phosphatidylinositol 4,5-bisphosphate phospholipase C, nucleus	Inositol Phosphate Metabolism	1.00715	1.00863	-0.00210639	0.945237	-0.0686943
Vitamin D3 exchange		1.00715	1.00863	-0.00210639	0.945237	-0.0686943
adenylate cyclase	Nucleotides	1.00715	1.00863	-0.00210639	0.945237	-0.0686943
fatty acyl-CoA desaturase (n-C18:1CoA -> n-C18:2CoA)	Fatty acid elongation	1.00715	1.00863	-0.00210639	0.945237	-0.0686943
deoxyguanylate kinase (dGMP:ATP)	Nucleotides	1.00715	1.00863	-0.00210639	0.945237	-0.0686943
galactose efflux from lysosome	Transport, Lysosomal	1.00715	1.00863	-0.00210639	0.945237	-0.0686943
histidine decarboxylase	Histidine Metabolism	1.00715	1.00863	-0.00210639	0.945237	-0.0686943
3,4-Dihydroxyphenylacetate:amet O-methyltransferase	Tyrosine metabolism	1.00715	1.00863	-0.00210639	0.945237	-0.0686943
3-Methoxy-4-hydroxyphenylacetaldehyde:NAD+ oxidoreductase	Tyrosine metabolism	1.00715	1.00863	-0.00210639	0.945237	-0.0686943
3-Methoxytyramine:oxygen oxidoreductase (deaminating)	Tyrosine metabolism	1.00715	1.00863	-0.00210639	0.945237	-0.0686943
Dopamine:amet O-methyltransferase	Tyrosine metabolism	1.00715	1.00863	-0.00210639	0.945237	-0.0686943
Beta oxidation of long chain fatty acid	Fatty acid oxidation	1.00715	1.00863	-0.00210639	0.945237	-0.0686943
thymidine transport in via sodium symport	Transport, Extracellular	1.00715	1.00863	-0.00210639	0.945237	-0.0686943
fatty acid intracellular transport	Transport, Peroxisomal	1.00715	1.00863	-0.00210639	0.945237	-0.0686943
5-nucleotidase (AMP)	Nucleotides	1.00715	1.00863	-0.00210639	0.945237	-0.0686943
7-glutamyl-DHF transport,m mitochondrial	Transport, Mitochondrial	1.00715	1.00863	-0.00210639	0.945237	-0.0686943
folylpolyglutamate synthetase (DHF), mitochondrial	Folate Metabolism	1.00715	1.00863	-0.00210639	0.945237	-0.0686943
NAD transporter, peroxisome	Transport, Peroxisomal	1.00715	1.00863	-0.00210639	0.945237	-0.0686943
cytidine facilated transport in cytosol	Transport, Extracellular	1.00715	1.00863	-0.00210639	0.945237	-0.0686943
UMP kinase (dATP),nuclear	Nucleotides	1.00715	1.00863	-0.00210639	0.945237	-0.0686943
beta-galactosidase, lysosomal	Keratan sulfate degradation	1.00715	1.00863	-0.00210639	0.945237	-0.0686943
Beta oxidation of long chain fatty acid	Fatty acid oxidation	1.00715	1.00863	-0.00210639	0.945237	-0.0686943
24-dehydrocholesterol reductase [Precursor]	Cholesterol Metabolism	1.00715	1.00863	-0.00210639	0.945237	-0.0686943
3-beta-hydroxysteroid-delta(8),delta(7)-isomerase	Cholesterol Metabolism	1.00715	1.00863	-0.00210639	0.945237	-0.0686943
Ethanolamine kinase	Glycerophospholipid Metabolism	1.00715	1.00863	-0.00210639	0.945237	-0.0686943
alanine racemase	Alanine and Aspartate Metabolism	1.00715	1.00863	-0.00210639	0.945237	-0.0686943
L-Serine/Glycine reversible exchange	Transport, Extracellular	1.00715	1.00863	-0.00210639	0.945237	-0.0686943
glucose transport (uniport)	Transport, Extracellular	1.00715	1.00863	-0.00210639	0.945237	-0.0686943
Bilirubin monoglucuronide exchange		1.00715	1.00863	-0.00210639	0.945237	-0.0686943
Biotin transport via sodium symport	Transport, Extracellular	1.00715	1.00863	-0.00210639	0.945237	-0.0686943
5-Hydroxy-L-tryptophan decarboxy-lyase	Tryptophan metabolism	1.00715	1.00863	-0.00210639	0.945237	-0.0686943
UMP kinase (dCTP)	Nucleotides	1.00715	1.00863	-0.00210639	0.945237	-0.0686943
D-Lactaldehyde:NAD+ 1-oxidoreductase	Pyruvate Metabolism	1.00715	1.00863	-0.00210639	0.945237	-0.0686943
glycerol-3-phosphate shuttle	Transport, Mitochondrial	1.00715	1.00863	-0.00210639	0.945237	-0.0686943
C110 transport into the mitochondria	Fatty Acid Metabolism	1.00715	1.00863	-0.00210639	0.945237	-0.0686943
carnitine transport peroxisome to mitochondria	Transport, Peroxisomal	1.00715	1.00863	-0.00210639	0.945237	-0.0686943
carnitine dimethyl nonanoyl transferase, revsible, peroxisomal	Fatty Acid Metabolism	1.00715	1.00863	-0.00210639	0.945237	-0.0686943
2,6 dimethylheptanoly CoA carnitine transferase	Carnitine shuttle	1.00715	1.00863	-0.00210639	0.945237	-0.0686943
2,6 dimethylheptanoyl crn transport	Carnitine shuttle	1.00715	1.00863	-0.00210639	0.945237	-0.0686943
2,6 dimethylheptanoyl carnitine transport	Transport, Extracellular	1.00715	1.00863	-0.00210639	0.945237	-0.0686943
2,6 dimethylheptanoyl carnitine exchange		1.00715	1.00863	-0.00210639	0.945237	-0.0686943
Beta oxidation of long chain fatty acid	Fatty acid oxidation	1.00715	1.00863	-0.00210639	0.945237	-0.0686943
peroxisomal lumped long chain fatty acid oxidation	Fatty acid oxidation, peroxisome	1.00715	1.00863	-0.00210639	0.945237	-0.0686943
35cGMP nuclear transport	Transport, Nuclear	1.00715	1.00863	-0.00210639	0.945237	-0.0686943
3,5-cyclic-nucleotide phosphodiesterase, Nucleus	Nucleotides	1.00715	1.00863	-0.00210639	0.945237	-0.0686943
adenosine transport (Na/Adn cotransport)	Transport, Extracellular	1.00715	1.00863	-0.00210639	0.945237	-0.0686943
L-alanine/L-glutamine Na-dependent exchange (Gln-L in)	Transport, Extracellular	1.00715	1.00863	-0.00210639	0.945237	-0.0686943
carnitine C20:4 transferase	Carnitine shuttle	1.00715	1.00863	-0.00210639	0.945237	-0.0686943
arachidonic acid transport into the mitochondria	Carnitine shuttle	1.00715	1.00863	-0.00210639	0.945237	-0.0686943
arachidonic acid transport into the mitochondria	Carnitine shuttle	1.00715	1.00863	-0.00210639	0.945237	-0.0686943
UMP kinase, nuclear	Nucleotides	1.00715	1.00863	-0.00210639	0.945237	-0.0686943
7-alpha,27-Dihydroxycholesterol exchange		1.00715	1.00863	-0.00210639	0.945237	-0.0686943
Cytochrome P450 27	Bile Acid Biosynthesis	1.00715	1.00863	-0.00210639	0.945237	-0.0686943
oxysterol 7alpha-hydroxylase	Bile Acid Biosynthesis	1.00715	1.00863	-0.00210639	0.945237	-0.0686943
27 hydroxy cholesterol transport	Transport, Mitochondrial	1.00715	1.00863	-0.00210639	0.945237	-0.0686943
27 trihydroxy cholesterol transport	Transport, Endoplasmic Reticular	1.00715	1.00863	-0.00210639	0.945237	-0.0686943
27 trihydroxy cholesterol transport	Transport, Extracellular	1.00715	1.00863	-0.00210639	0.945237	-0.0686943
phosphatidylinositol-4,5-bisphosphate 5-phosphatase, nuclear	Inositol Phosphate Metabolism	1.00715	1.00863	-0.00210639	0.945237	-0.0686943
phosphatidylserine (homo sapiens) exchange		1.00715	1.00863	-0.00210639	0.945237	-0.0686943
phosphatidylserine flippase	Transport, Extracellular	1.00715	1.00863	-0.00210639	0.945237	-0.0686943
inositol-1,4-bisphosphate 4-phosphatase	Inositol Phosphate Metabolism	1.00715	1.00863	-0.00210639	0.945237	-0.0686943
pyrophasphatase (dephospho-CoA)	CoA Catabolism	1.00715	1.00863	-0.00210639	0.945237	-0.0686943
hexadecenoate (n-C16:1) exchange		1.00715	1.00863	-0.00210639	0.945237	-0.0686943
fatty-acid--CoA ligase (hexadecenoate)	Fatty acid activation	1.00715	1.00863	-0.00210639	0.945237	-0.0686943
fatty acid transport via diffusion	Transport, Extracellular	1.00715	1.00863	-0.00210639	0.945237	-0.0686943
Phosphoenolpyruvate carboxykinase (GTP)	Glycolysis/Gluconeogenesis	1.00715	1.00863	-0.00210639	0.945237	-0.0686943
hexokinase (D-glucose:ATP)	Glycolysis/Gluconeogenesis	1.00715	1.00863	-0.00210639	0.945237	-0.0686943
Hypoxanthine exchange		1.00715	1.00863	-0.00210639	0.945237	-0.0686943
Hypoxanthine transport	Transport, Extracellular	1.00715	1.00863	-0.00210639	0.945237	-0.0686943
Glutamate Decarboxylase	Glutamate metabolism	1.00715	1.00863	-0.00210639	0.945237	-0.0686943
Riboflavin exchange		1.00715	1.00863	-0.00210639	0.945237	-0.0686943
riboflavin transport (ATP dependent)	Transport, Extracellular	1.00715	1.00863	-0.00210639	0.945237	-0.0686943
FADH2 transporter, peroxisomal	Transport, Peroxisomal	1.00715	1.00863	-0.00210639	0.945237	-0.0686943
FAD transporter, peroxisomal	Transport, Peroxisomal	1.00715	1.00863	-0.00210639	0.945237	-0.0686943
Beta oxidation of fatty acid	Fatty acid oxidation	1.00715	1.00863	-0.00210639	0.945237	-0.0686943
carnitine O-palmitoyltransferase	Carnitine shuttle	1.00715	1.00863	-0.00210639	0.945237	-0.0686943
carnitine transferase	Carnitine shuttle	1.00715	1.00863	-0.00210639	0.945237	-0.0686943
transport into the mitochondria (carnitine)	Carnitine shuttle	1.00715	1.00863	-0.00210639	0.945237	-0.0686943
lignoceric acid exchange		1.00715	1.00863	-0.00210639	0.945237	-0.0686943
GMP reductase	Nucleotides	1.00715	1.00863	-0.00210639	0.945237	-0.0686943
pyruvate dehydrogenase	Glycolysis/Gluconeogenesis	1.00715	1.00863	-0.00210639	0.945237	-0.0686943
NADH transporter, endoplasmic reticulum	Transport, Endoplasmic Reticular	1.00715	1.00863	-0.00210639	0.945237	-0.0686943
T4 transport via facilitated diffusion	Transport, Extracellular	1.00715	1.00863	-0.00210639	0.945237	-0.0686943
Serine/Lysine Na-dependent exchange (Ser in)	Transport, Extracellular	1.00715	1.00863	-0.00210639	0.945237	-0.0686943
Beta oxidation of long chain fatty acid	Fatty acid oxidation, peroxisome	1.00715	1.00863	-0.00210639	0.945237	-0.0686943
adentylate kinase (GTP)	Nucleotides	1.00715	1.00863	-0.00210639	0.945237	-0.0686943
dTDP nuclear transport	Transport, Nuclear	1.00715	1.00863	-0.00210639	0.945237	-0.0686943
nucleoside-diphosphate kinase (ATP:dTDP), nuclear	Nucleotides	1.00715	1.00863	-0.00210639	0.945237	-0.0686943
intracellular transport	Transport, Endoplasmic Reticular	1.00715	1.00863	-0.00210639	0.945237	-0.0686943
Thromboxane A2 exchange		1.00715	1.00863	-0.00210639	0.945237	-0.0686943
Prostaglandin G/H synthase	Eicosanoid Metabolism	1.00715	1.00863	-0.00210639	0.945237	-0.0686943
thromboxane A2 transport	Transport, Extracellular	1.00715	1.00863	-0.00210639	0.945237	-0.0686943
thromboxane A2 intracellular transport	Transport, Endoplasmic Reticular	1.00715	1.00863	-0.00210639	0.945237	-0.0686943
Thromboxane-A synthase	Eicosanoid Metabolism	1.00715	1.00863	-0.00210639	0.945237	-0.0686943
deoxyinosine transport via diffusion	Transport, Extracellular	1.00715	1.00863	-0.00210639	0.945237	-0.0686943
L-phenylalanine transport in via sodium symport	Transport, Extracellular	1.00715	1.00863	-0.00210639	0.945237	-0.0686943
fatty acid intracellular transport	Transport, Peroxisomal	1.00715	1.00863	-0.00210639	0.945237	-0.0686943
superoxide dismutase	ROS Detoxification	1.00715	1.00863	-0.00210639	0.945237	-0.0686943
Adenosine deaminase	Purine Catabolism	1.00715	1.00863	-0.00210639	0.945237	-0.0686943
5-nucleotidase (IMP)	Purine Catabolism	1.00715	1.00863	-0.00210639	0.945237	-0.0686943
cytidylate kinase (CMP,CTP),nuclear	Nucleotides	1.00715	1.00863	-0.00210639	0.945237	-0.0686943
bicarbonate transport (Na/HCO3 cotransport)	Transport, Extracellular	1.00715	1.00863	-0.00210639	0.945237	-0.0686943
L-threonine via sodium symport	Transport, Extracellular	1.00715	1.00863	-0.00210639	0.945237	-0.0686943
noradrenaline N-methyltransferase	Tyrosine metabolism	1.00715	1.00863	-0.00210639	0.945237	-0.0686943
arachidonic acid activation	Fatty acid activation	1.00715	1.00863	-0.00210639	0.945237	-0.0686943
choline phosphate phosphatase	Glycerophospholipid Metabolism	1.00715	1.00863	-0.00210639	0.945237	-0.0686943
retinyl ester hydrolase	Vitamin A Metabolism	1.00715	1.00863	-0.00210639	0.945237	-0.0686943
dCDP transport via ADP antiport	Transport, Mitochondrial	1.00715	1.00863	-0.00210639	0.945237	-0.0686943
folylpolyglutamate synthetase	Folate Metabolism	1.00715	1.00863	-0.00210639	0.945237	-0.0686943
cytidine deaminase, nuclear	Nucleotides	1.00715	1.00863	-0.00210639	0.945237	-0.0686943
uridine transport in nucleus	Transport, Nuclear	1.00715	1.00863	-0.00210639	0.945237	-0.0686943
5-Methyltetrahydrofolate transport via receptor binding and protolysis	Transport, Extracellular	1.00715	1.00863	-0.00210639	0.945237	-0.0686943
Alanine transport (Na, H coupled)	Transport, Extracellular	1.00715	1.00863	-0.00210639	0.945237	-0.0686943
cytidine deaminase	Pyrimidine Catabolism	1.00715	1.00863	-0.00210639	0.945237	-0.0686943
mannose-6-phosphate isomerase	Fructose and Mannose Metabolism	1.00715	1.00863	-0.00210639	0.945237	-0.0686943
L-cysteine reversible transport via sodium symport	Transport, Extracellular	1.00715	1.00863	-0.00210639	0.945237	-0.0686943
fatty acid transport via diffusion	Transport, Extracellular	1.00715	1.00863	-0.00210639	0.945237	-0.0686943
eicosatetranoic acid exchange		1.00715	1.00863	-0.00210639	0.945237	-0.0686943
fatty-acid--CoA ligase	Fatty acid activation	1.00715	1.00863	-0.00210639	0.945237	-0.0686943
L-Citramalyl-CoA pyruvate-lyase	C5-Branched dibasic acid metabolism	1.00715	1.00863	-0.00210639	0.945237	-0.0686943
4-oxo-retonoic acid demand		1.00715	1.00863	-0.00210639	0.945237	-0.0686943
4-oxo-retinoic acid transport, Nuclear	Transport, Nuclear	1.00715	1.00863	-0.00210639	0.945237	-0.0686943
lactoylglutathione lyase	Pyruvate Metabolism	1.00715	1.00863	-0.00210639	0.945237	-0.0686943
phosphatidylinositol 4-phosphate 5-kinase	Glycerophospholipid Metabolism	1.00715	1.00863	-0.00210639	0.945237	-0.0686943
Creatine transport to/from mitochondria via diffusion	Urea cycle/amino group metabolism	1.00715	1.00863	-0.00210639	0.945237	-0.0686943
L-Lysine exchange		1.00715	1.00863	-0.00210639	0.945237	-0.0686943
nucleoside-diphosphate kinase (ATP:dUDP)	Nucleotides	1.00715	1.00863	-0.00210639	0.945237	-0.0686943
pyrroline-5-carboxylate reductase	Urea cycle/amino group metabolism	1.00715	1.00863	-0.00210639	0.945237	-0.0686943
Beta oxidation of fatty acid	Fatty acid oxidation	1.00715	1.00863	-0.00210639	0.945237	-0.0686943
Iodide:hydrogen-peroxide oxidoreductase 2	Tyrosine metabolism	1.00715	1.00863	-0.00210639	0.945237	-0.0686943
Iodide:hydrogen-peroxide oxidoreductase	Tyrosine metabolism	1.00715	1.00863	-0.00210639	0.945237	-0.0686943
thyroid peroxidase	Tyrosine metabolism	1.00715	1.00863	-0.00210639	0.945237	-0.0686943
D-glucose transport in via proton symport	Transport, Extracellular	1.00715	1.00863	-0.00210639	0.945237	-0.0686943
glycine transport via sodium symport	Transport, Extracellular	1.00715	1.00863	-0.00210639	0.945237	-0.0686943
thymd transport	Transport, Extracellular	1.00715	1.00863	-0.00210639	0.945237	-0.0686943
retinol dehydrogenase (all-trans)	Vitamin A Metabolism	1.00715	1.00863	-0.00210639	0.945237	-0.0686943
fatty acid electroneutral transport	Transport, Extracellular	1.00715	1.00863	-0.00210639	0.945237	-0.0686943
leucine transaminase, mitochondrial	Valine, Leucine, and Isoleucine Metabolism	1.00715	1.00863	-0.00210639	0.945237	-0.0686943
cytidylate kinase (CMP,UTP)	Nucleotides	1.00715	1.00863	-0.00210639	0.945237	-0.0686943
ceramide transport protein	Transport, Endoplasmic Reticular	1.00715	1.00863	-0.00210639	0.945237	-0.0686943
ceramide transport protein	Transport, Endoplasmic Reticular	1.00715	1.00863	-0.00210639	0.945237	-0.0686943
Glucosylceramidase	Sphingolipid Metabolism	1.00715	1.00863	-0.00210639	0.945237	-0.0686943
UDP-Glc endoplasmic reticulum transport via CMP antiport	Transport, Endoplasmic Reticular	1.00715	1.00863	-0.00210639	0.945237	-0.0686943
Ceramide glucosyltransferase	Sphingolipid Metabolism	1.00715	1.00863	-0.00210639	0.945237	-0.0686943
7-glutamyl-10FTHF transport, mitochondrial	Transport, Mitochondrial	1.00715	1.00863	-0.00210639	0.945237	-0.0686943
folylpolyglutamate synthetase (10fthf), mitochondrial	Folate Metabolism	1.00715	1.00863	-0.00210639	0.945237	-0.0686943
Deaminido NAD diphosphatase	NAD Metabolism	1.00715	1.00863	-0.00210639	0.945237	-0.0686943
Dopamine uniport	Transport, Extracellular	1.00715	1.00863	-0.00210639	0.945237	-0.0686943
superoxide anion transport via diffusion (extracellular)	Transport, Extracellular	1.00715	1.00863	-0.00210639	0.945237	-0.0686943
fatty acid retinol efflux	Transport, Extracellular	1.00715	1.00863	-0.00210639	0.945237	-0.0686943
Biotin reversible transport via proton symport, mitochondria	Transport, Mitochondrial	1.00715	1.00863	-0.00210639	0.945237	-0.0686943
fatty-acid--CoA ligase	Fatty acid activation	1.00715	1.00863	-0.00210639	0.945237	-0.0686943
D-Galactose exchange		1.00715	1.00863	-0.00210639	0.945237	-0.0686943
aldose reductase (methylglyoxal)	Pyruvate Metabolism	1.00715	1.00863	-0.00210639	0.945237	-0.0686943
1,3-Diaminopropane:oxygen oxidoreductase (deaminating)	beta-Alanine metabolism	1.00715	1.00863	-0.00210639	0.945237	-0.0686943
beta-Aminopropion aldehyde:NAD+ oxidoreductase	beta-Alanine metabolism	1.00715	1.00863	-0.00210639	0.945237	-0.0686943
3 beta-hydroxysteroid dehydrogenase/delta 5-->4-isomerase type I	Steroid Metabolism	1.00715	1.00863	-0.00210639	0.945237	-0.0686943
Spermidine:(acceptor) oxidoreductase	beta-Alanine metabolism	1.00715	1.00863	-0.00210639	0.945237	-0.0686943
retinal dehydrogenase (NADPH)	Vitamin A Metabolism	1.00715	1.00863	-0.00210639	0.945237	-0.0686943
purine-nucleoside phosphorylase (Adenosine)	Nucleotides	1.00715	1.00863	-0.00210639	0.945237	-0.0686943
nucleoside-diphosphate kinase (ATP:GDP)	Nucleotides	1.00715	1.00863	-0.00210639	0.945237	-0.0686943
L-glutamine/L-asparagine Na-dependent exchange (Asn-L in)	Transport, Extracellular	1.00715	1.00863	-0.00210639	0.945237	-0.0686943
dADP transport via ADP antiport	Transport, Mitochondrial	1.00715	1.00863	-0.00210639	0.945237	-0.0686943
Acetylcholinesterase	Glycerophospholipid Metabolism	1.00715	1.00863	-0.00210639	0.945237	-0.0686943
fatty acyl-CoA desaturase (n-C20:4CoA -> n-C20:5CoA)	Fatty acid elongation	1.00715	1.00863	-0.00210639	0.945237	-0.0686943
nucleoside-diphosphate kinase (ATP:CDP),nuclear	Nucleotides	1.00715	1.00863	-0.00210639	0.945237	-0.0686943
Methionine/Leucine exchange (Met in)	Transport, Extracellular	1.00715	1.00863	-0.00210639	0.945237	-0.0686943
D-glucurono-6,3-lactone transport, endoplasmic reticulum	Transport, Endoplasmic Reticular	1.00715	1.00863	-0.00210639	0.945237	-0.0686943
gluconolactonase, endoplasmic reticulum	Ascorbate and Aldarate Metabolism	1.00715	1.00863	-0.00210639	0.945237	-0.0686943
glucuronolactone reductase	Ascorbate and Aldarate Metabolism	1.00715	1.00863	-0.00210639	0.945237	-0.0686943
gulonolactone endoplasmic reticular transport	Transport, Endoplasmic Reticular	1.00715	1.00863	-0.00210639	0.945237	-0.0686943
uronolactonase, endoplasmic reticulum	Ascorbate and Aldarate Metabolism	1.00715	1.00863	-0.00210639	0.945237	-0.0686943
Na+/Proline-L symporter	Transport, Extracellular	1.00715	1.00863	-0.00210639	0.945237	-0.0686943
valine transaminase, mitochondiral	Valine, Leucine, and Isoleucine Metabolism	1.00715	1.00863	-0.00210639	0.945237	-0.0686943
adenylate kinase	Nucleotides	1.00715	1.00863	-0.00210639	0.945237	-0.0686943
Biotin transport, nuclear	Transport, Nuclear	1.00715	1.00863	-0.00210639	0.945237	-0.0686943
ribosylnicotinamide kinase	NAD Metabolism	1.00715	1.00863	-0.00210639	0.945237	-0.0686943
phosphatidylinositol 4-phosphate 5-kinase, nuclear	Inositol Phosphate Metabolism	1.00715	1.00863	-0.00210639	0.945237	-0.0686943
nucleoside-diphosphate kinase (ATP:GDP), mitochondrial	Nucleotides	1.00715	1.00863	-0.00210639	0.945237	-0.0686943
fatty acid transport via diffusion	Transport, Extracellular	1.00715	1.00863	-0.00210639	0.945237	-0.0686943
D-Mannose exchange		1.00715	1.00863	-0.00210639	0.945237	-0.0686943
(R)-3-Hydroxybutanoate:NAD+ oxidoreductase	Butanoate Metabolism	1.00715	1.00863	-0.00210639	0.945237	-0.0686943
(R)-3-Hydroxybutanoate transport via H+ symport	Transport, Extracellular	1.00715	1.00863	-0.00210639	0.945237	-0.0686943
(R)-3-Hydroxybutanoate mitochondrial transport via H+ symport	Transport, Mitochondrial	1.00715	1.00863	-0.00210639	0.945237	-0.0686943
(R)-3-Hydroxybutanoate transport via H+ symport		1.00715	1.00863	-0.00210639	0.945237	-0.0686943
S-Adenosyl-L-methionine:histamine N-tele-methyltransferase	Histidine Metabolism	1.00715	1.00863	-0.00210639	0.945237	-0.0686943
phosphatidylinositol 4-kinase	Glycerophospholipid Metabolism	1.00715	1.00863	-0.00210639	0.945237	-0.0686943
R group artificial flux	R Group Synthesis	1.00715	1.00863	-0.00210639	0.945237	-0.0686943
glycocholate exchange		1.00715	1.00863	-0.00210639	0.945237	-0.0686943
malic enzyme (NADP), mitochondrial	Pyruvate Metabolism	1.00715	1.00863	-0.00210639	0.945237	-0.0686943
C226 fatty acid activation	Fatty acid activation	1.00715	1.00863	-0.00210639	0.945237	-0.0686943
pyrroline-5-carboxylate reductase	Urea cycle/amino group metabolism	1.00715	1.00863	-0.00210639	0.945237	-0.0686943
phosphatidylinositol 4-phosphate 3-kinase, nuclear	Inositol Phosphate Metabolism	1.00715	1.00863	-0.00210639	0.945237	-0.0686943
formyltetrahydrofolate dehydrogenase	Folate Metabolism	1.00715	1.00863	-0.00210639	0.945237	-0.0686943
sulfate transport via oxalate countertransport (2:1)	Transport, Extracellular	1.00715	1.00863	-0.00210639	0.945237	-0.0686943
K+-Cl- cotransport	Transport, Extracellular	1.00715	1.00863	-0.00210639	0.945237	-0.0686943
adenylate kinase, mitochondrial	Nucleotides	1.00715	1.00863	-0.00210639	0.945237	-0.0686943
R group artificial flux	R Group Synthesis	1.00715	1.00863	-0.00210639	0.945237	-0.0686943
H2O exchange		1.00715	1.00863	-0.00210639	0.945237	-0.0686943
UMP kinase (dGTP),nuclear	Nucleotides	1.00715	1.00863	-0.00210639	0.945237	-0.0686943
retinol dehydrogenase (11-cis,NADPH)	Vitamin A Metabolism	1.00715	1.00863	-0.00210639	0.945237	-0.0686943
nicotinamide-nucleotide adenylyltransferase	NAD Metabolism	1.00715	1.00863	-0.00210639	0.945237	-0.0686943
NMN transport, nuclear trhough pore	Transport, Nuclear	1.00715	1.00863	-0.00210639	0.945237	-0.0686943
Platelet-activating factor acetylhydrolase	Glycerophospholipid Metabolism	1.00715	1.00863	-0.00210639	0.945237	-0.0686943
alkyl glycerol phosphocholine acetyl transferase	Glycerophospholipid Metabolism	1.00715	1.00863	-0.00210639	0.945237	-0.0686943
aromatase	Steroid Metabolism	1.00715	1.00863	-0.00210639	0.945237	-0.0686943
glucose transport, endoplasmic reticulum	Transport, Endoplasmic Reticular	1.00715	1.00863	-0.00210639	0.945237	-0.0686943
D-glucose transport in via proton symport	Transport, Extracellular	1.00715	1.00863	-0.00210639	0.945237	-0.0686943
Cysteamine oxygenase	Taurine and hypotaurine metabolism	1.00715	1.00863	-0.00210639	0.945237	-0.0686943
phosphatase (pan4p)	CoA Catabolism	1.00715	1.00863	-0.00210639	0.945237	-0.0686943
Hydrolase Class ( RXN R02973)	CoA Catabolism	1.00715	1.00863	-0.00210639	0.945237	-0.0686943
phosphatidylinositol-4,5-bisphosphate 5-phosphatase	Inositol Phosphate Metabolism	1.00715	1.00863	-0.00210639	0.945237	-0.0686943
NMN synthetase	NAD Metabolism	1.00715	1.00863	-0.00210639	0.945237	-0.0686943
L-glutamine/L-asparagine Na-dependent exchange (Gln-L in)	Transport, Extracellular	1.00715	1.00863	-0.00210639	0.945237	-0.0686943
4-[(1R)-1-Hydroxy-2-(methylamino)ethyl]-1,2-benzenediol:oxygen oxidoreductase(deaminating)(flavin-containing)	Tyrosine metabolism	1.00715	1.00863	-0.00210639	0.945237	-0.0686943
Methylamine oxidase	Tyrosine metabolism	1.00715	1.00863	-0.00210639	0.945237	-0.0686943
Creatine transport (sodium symport) (2:1)	Transport, Extracellular	1.00715	1.00863	-0.00210639	0.945237	-0.0686943
Creatine exchange		1.00715	1.00863	-0.00210639	0.945237	-0.0686943
bicarbonate transport (Na/HCO3 1:2 cotransport)	Transport, Extracellular	1.00715	1.00863	-0.00210639	0.945237	-0.0686943
HCO3 equilibration reaction	Urea cycle/amino group metabolism	1.00715	1.00863	-0.00210639	0.945237	-0.0686943
phosphatidylcholine scramblase	Transport, Endoplasmic Reticular	1.00715	1.00863	-0.00210639	0.945237	-0.0686943
deoxyguanosine kinase	Nucleotides	1.00715	1.00863	-0.00210639	0.945237	-0.0686943
carnitine O-palmitoyltransferase	Carnitine shuttle	1.00715	1.00863	-0.00210639	0.945237	-0.0686943
carnitine transferase	Carnitine shuttle	1.00715	1.00863	-0.00210639	0.945237	-0.0686943
transport into the mitochondria (carnitine)	Carnitine shuttle	1.00715	1.00863	-0.00210639	0.945237	-0.0686943
Biotin uptake (antiport)	Transport, Extracellular	1.00715	1.00863	-0.00210639	0.945237	-0.0686943
Lecithin retinol acyltransferase	Vitamin A Metabolism	1.00715	1.00863	-0.00210639	0.945237	-0.0686943
phosphatidylinositol 3-kinase, nuclear	Inositol Phosphate Metabolism	1.00715	1.00863	-0.00210639	0.945237	-0.0686943
C-3 sterol dehydrogenase (4-methylzymosterol)	Cholesterol Metabolism	1.00715	1.00863	-0.00210639	0.945237	-0.0686943
L-Carnitine exchange		1.00715	1.00863	-0.00210639	0.945237	-0.0686943
Retinol transport via faciliated diffusion	Transport, Extracellular	1.00715	1.00863	-0.00210639	0.945237	-0.0686943
pyruvate mitochondrial transport via proton symport	Transport, Mitochondrial	1.00715	1.00863	-0.00210639	0.945237	-0.0686943
Steryl-sulfatase	Steroid Metabolism	1.00715	1.00863	-0.00210639	0.945237	-0.0686943
acetone monooxygenase	Pyruvate Metabolism	1.00715	1.00863	-0.00210639	0.945237	-0.0686943
L-cysteine/L-threonine Na-dependent exchange (Cys-L in)	Transport, Extracellular	1.00715	1.00863	-0.00210639	0.945237	-0.0686943
uridine transport in via sodium symport (1:2)	Transport, Extracellular	1.00715	1.00863	-0.00210639	0.945237	-0.0686943
fatty acid retinol efflux (11-cis)	Transport, Extracellular	1.00715	1.00863	-0.00210639	0.945237	-0.0686943
3,4-Dihydroxymandelaldehyde:NAD+ oxidoreductase	Tyrosine metabolism	1.00715	1.00863	-0.00210639	0.945237	-0.0686943
3,4-Dihydroxymandelaldehyde:NADP+ oxidoreductase	Tyrosine metabolism	1.00715	1.00863	-0.00210639	0.945237	-0.0686943
taurocholate transport via bicarbonate countertransport	Transport, Extracellular	1.00715	1.00863	-0.00210639	0.945237	-0.0686943
beta-glucuronidase, lysosomal	Hyaluronan Metabolism	1.00715	1.00863	-0.00210639	0.945237	-0.0686943
beta-glucuronidase, lysosomal	Hyaluronan Metabolism	1.00715	1.00863	-0.00210639	0.945237	-0.0686943
hyaluronan transport, extracellular to lysosome	Transport, Lysosomal	1.00715	1.00863	-0.00210639	0.945237	-0.0686943
beta-N-acetylhexosaminidase, lysosomal	Hyaluronan Metabolism	1.00715	1.00863	-0.00210639	0.945237	-0.0686943
phosphatidylinositol-3-phosphate 3-phosphatase	Inositol Phosphate Metabolism	1.00715	1.00863	-0.00210639	0.945237	-0.0686943
Acetyl-Coa carboxylase, beta isoform	Fatty Acid Metabolism	1.00715	1.00863	-0.00210639	0.945237	-0.0686943
Malonyl-CoA Decarboxylase, mitochondrial	Fatty Acid Metabolism	1.00715	1.00863	-0.00210639	0.945237	-0.0686943
3-mercaptopyruvate sulfurtransferase	Cysteine Metabolism	1.00715	1.00863	-0.00210639	0.945237	-0.0686943
thymidine kinase (ATP:thymidine)	Nucleotides	1.00715	1.00863	-0.00210639	0.945237	-0.0686943
alanine-glyoxylate transaminase (irreversible), mitochondrial	Alanine and Aspartate Metabolism	1.00715	1.00863	-0.00210639	0.945237	-0.0686943
H+/K+ gastric/non-gastric P-ATPase and ABC ATPase	Transport, Extracellular	1.00715	1.00863	-0.00210639	0.945237	-0.0686943
DM sprm(c)		1.00715	1.00863	-0.00210639	0.945237	-0.0686943
Vitamin D2 exchange		1.00715	1.00863	-0.00210639	0.945237	-0.0686943
Vitamin D-25-hydroxylase (D2)	Vitamin D	1.00715	1.00863	-0.00210639	0.945237	-0.0686943
Vitamin D2 release	Transport, Extracellular	1.00715	1.00863	-0.00210639	0.945237	-0.0686943
Vitamin D2 transport from mitochondria	Transport, Mitochondrial	1.00715	1.00863	-0.00210639	0.945237	-0.0686943
5-glutamyl-THF transport, lysosomal	Transport, Lysosomal	1.00715	1.00863	-0.00210639	0.945237	-0.0686943
C-3 sterol dehydrogenase (4-methylzymosterol)	Cholesterol Metabolism	1.00715	1.00863	-0.00210639	0.945237	-0.0686943
13-cis-retinoate demand		1.00715	1.00863	-0.00210639	0.945237	-0.0686943
13-cis-retinoic acid transport, nuclear	Transport, Nuclear	1.00715	1.00863	-0.00210639	0.945237	-0.0686943
glycocholate transport via sodium cotransport	Transport, Extracellular	1.00715	1.00863	-0.00210639	0.945237	-0.0686943
Beta oxidation of med/long chain fatty acid	Fatty acid oxidation	1.00715	1.00863	-0.00210639	0.945237	-0.0686943
cytidylate kinase (CMP)	Nucleotides	1.00715	1.00863	-0.00210639	0.945237	-0.0686943
L-Leucine exchange		1.00715	1.00863	-0.00210639	0.945237	-0.0686943
fatty acid transport via diffusion	Transport, Extracellular	1.00715	1.00863	-0.00210639	0.945237	-0.0686943
Bicarbonate exchange		1.00715	1.00863	-0.00210639	0.945237	-0.0686943
Gamma-glutamyl hydrolase (5THF), lysosomal	Folate Metabolism	1.00715	1.00863	-0.00210639	0.945237	-0.0686943
5,6,7,8-Tetrahydrofolate transport, diffusion, lysosomal	Transport, Lysosomal	1.00715	1.00863	-0.00210639	0.945237	-0.0686943
NADH transporter, peroxisome	Transport, Peroxisomal	1.00715	1.00863	-0.00210639	0.945237	-0.0686943
inositol-1,3,4,6-tetrakisphosphate 5-kinase, nucleus	Inositol Phosphate Metabolism	1.00715	1.00863	-0.00210639	0.945237	-0.0686943
1D-myo-Inositol 1,3,4,6-tetrakisphosphate nuclear transport (diffusion)	Transport, Nuclear	1.00715	1.00863	-0.00210639	0.945237	-0.0686943
inositol-1,3,4-trisphosphate 6-kinase	Inositol Phosphate Metabolism	1.00715	1.00863	-0.00210639	0.945237	-0.0686943
folylpolyglutamate synthetase (DHF)	Folate Metabolism	1.00715	1.00863	-0.00210639	0.945237	-0.0686943
hyaluronan synthase	Hyaluronan Metabolism	1.00715	1.00863	-0.00210639	0.945237	-0.0686943
5-nucleotidase (dAMP)	Nucleotides	1.00715	1.00863	-0.00210639	0.945237	-0.0686943
24-dehydrocholesterol reductase [Precursor]	Cholesterol Metabolism	1.00715	1.00863	-0.00210639	0.945237	-0.0686943
7-dehydrocholesterol reductase	Cholesterol Metabolism	1.00715	1.00863	-0.00210639	0.945237	-0.0686943
Lathosterol oxidase	Cholesterol Metabolism	1.00715	1.00863	-0.00210639	0.945237	-0.0686943
malate dehydrogenase	Citric Acid Cycle	1.00715	1.00863	-0.00210639	0.945237	-0.0686943
DM dttp(n)		1.00715	1.00863	-0.00210639	0.945237	-0.0686943
fatty-acid--CoA ligase	Fatty acid activation	1.00715	1.00863	-0.00210639	0.945237	-0.0686943
Prostaglandin E2 exchange		1.00715	1.00863	-0.00210639	0.945237	-0.0686943
ITP nuclear transport	Transport, Nuclear	1.00715	1.00863	-0.00210639	0.945237	-0.0686943
fatty acid intracellular transport	Transport, Peroxisomal	1.00715	1.00863	-0.00210639	0.945237	-0.0686943
hydrogen peroxide peroxisomal transport via diffusion	Transport, Peroxisomal	1.00715	1.00863	-0.00210639	0.945237	-0.0686943
6-glutamyl-DHF transport, lysosomal	Transport, Lysosomal	1.00715	1.00863	-0.00210639	0.945237	-0.0686943
Beta oxidation of long chain fatty acid	Fatty acid oxidation, peroxisome	1.00715	1.00863	-0.00210639	0.945237	-0.0686943
fatty acid intracellular transport	Transport, Peroxisomal	1.00715	1.00863	-0.00210639	0.945237	-0.0686943
cysteinesulfinate-aspartate mitochondrial shuttle	Transport, Mitochondrial	1.00715	1.00863	-0.00210639	0.945237	-0.0686943
3-sulfino-alanine transaminase (irreversible), mitochondrial	Cysteine Metabolism	1.00715	1.00863	-0.00210639	0.945237	-0.0686943
3-sulfinopyruvate hydrolase (spotaneous reaction), mitochondrial	Cysteine Metabolism	1.00715	1.00863	-0.00210639	0.945237	-0.0686943
aldehyde dehydrogenase (acetaldehyde, NADP)	Glycolysis/Gluconeogenesis	1.00715	1.00863	-0.00210639	0.945237	-0.0686943
L-lactate transport, mitochondrial	Transport, Mitochondrial	1.00715	1.00863	-0.00210639	0.945237	-0.0686943
phosphate transport in/out via three Na+ symporter	Transport, Extracellular	1.00715	1.00863	-0.00210639	0.945237	-0.0686943
phosphate transport in/out via three Na+ symporter (irreversible)	Transport, Extracellular	1.00715	1.00863	-0.00210639	0.945237	-0.0686943
6,7-dihydropteridine reduction	Tetrahydrobiopterin	1.00715	1.00863	-0.00210639	0.945237	-0.0686943
5-nucleotidase (dUMP)	Pyrimidine Catabolism	1.00715	1.00863	-0.00210639	0.945237	-0.0686943
sphingosine-1-phosphate transport	Transport, Endoplasmic Reticular	1.00715	1.00863	-0.00210639	0.945237	-0.0686943
Na+-K+-Cl- cotransport	Transport, Extracellular	1.00715	1.00863	-0.00210639	0.945237	-0.0686943
dATP demand		1.00715	1.00863	-0.00210639	0.945237	-0.0686943
pantothenate kinase	CoA Biosynthesis	1.00715	1.00863	-0.00210639	0.945237	-0.0686943
phosphopantothenoylcysteine decarboxylase	CoA Biosynthesis	1.00715	1.00863	-0.00210639	0.945237	-0.0686943
phosphopantothenate-cysteine ligase	CoA Biosynthesis	1.00715	1.00863	-0.00210639	0.945237	-0.0686943
UMP kinase (dATP)	Nucleotides	1.00715	1.00863	-0.00210639	0.945237	-0.0686943
N-Acetyl-L-aspartate amidohydrolase	Alanine and Aspartate Metabolism	1.00715	1.00863	-0.00210639	0.945237	-0.0686943
L-Cystine exchange		1.00715	1.00863	-0.00210639	0.945237	-0.0686943
Triiodothyronine exchange		1.00715	1.00863	-0.00210639	0.945237	-0.0686943
sphingoid base-phosphate phosphatase (sphinganine 1-phosphatase), endoplasmic reticulum	Sphingolipid Metabolism	1.00715	1.00863	-0.00210639	0.945237	-0.0686943
sphingosine intracellular transport	Transport, Endoplasmic Reticular	1.00715	1.00863	-0.00210639	0.945237	-0.0686943
fatty acid electroneutral transport	Transport, Extracellular	1.00715	1.00863	-0.00210639	0.945237	-0.0686943
alanyl aminopeptidase (cys-gly)	Glutathione Metabolism	1.00715	1.00863	-0.00210639	0.945237	-0.0686943
Cys-Gly transport in via proton symport	Transport, Extracellular	1.00715	1.00863	-0.00210639	0.945237	-0.0686943
linoelaidic acid exchange		1.00715	1.00863	-0.00210639	0.945237	-0.0686943
fatty-acid--CoA ligase	Fatty acid activation	1.00715	1.00863	-0.00210639	0.945237	-0.0686943
fatty acid transport via diffusion	Transport, Extracellular	1.00715	1.00863	-0.00210639	0.945237	-0.0686943
stearoyl-CoA desaturase (n-C18:0CoA -> n-C18:1CoA)	Fatty acid elongation	1.00715	1.00863	-0.00210639	0.945237	-0.0686943
2-oxoglutarate dehydrogenase	Citric Acid Cycle	1.00715	1.00863	-0.00210639	0.945237	-0.0686943
3-sulfino-alanine transaminase (irreversible)	Cysteine Metabolism	1.00715	1.00863	-0.00210639	0.945237	-0.0686943
3-sulfinopyruvate hydrolase (spotaneous reaction)	Cysteine Metabolism	1.00715	1.00863	-0.00210639	0.945237	-0.0686943
guanylate cyclase	Nucleotides	1.00715	1.00863	-0.00210639	0.945237	-0.0686943
Dopachrome tautomerase	Tyrosine metabolism	1.00715	1.00863	-0.00210639	0.945237	-0.0686943
DM melanin(c)		1.00715	1.00863	-0.00210639	0.945237	-0.0686943
L-dopachrome isomerase 1	Tyrosine metabolism	1.00715	1.00863	-0.00210639	0.945237	-0.0686943
Dopaquinone isomerase 1	Tyrosine metabolism	1.00715	1.00863	-0.00210639	0.945237	-0.0686943
Tyrosinase	Tyrosine metabolism	1.00715	1.00863	-0.00210639	0.945237	-0.0686943
Tyrosine:dopa oxidase (dopaquinone producing 2)	Tyrosine metabolism	1.00715	1.00863	-0.00210639	0.945237	-0.0686943
L-Threonine exchange		1.00715	1.00863	-0.00210639	0.945237	-0.0686943
fatty acid electroneutral transport	Transport, Extracellular	1.00715	1.00863	-0.00210639	0.945237	-0.0686943
inositol-1,4,5,6- tetrakisphosphate 3-kinase, nucleus	Inositol Phosphate Metabolism	1.00715	1.00863	-0.00210639	0.945237	-0.0686943
inositol-1,4,5-triphosphate 6-kinase, nucleus	Inositol Phosphate Metabolism	1.00715	1.00863	-0.00210639	0.945237	-0.0686943
fatty-acid--CoA ligase	Fatty acid activation	1.00715	1.00863	-0.00210639	0.945237	-0.0686943
R group artificial flux	R Group Synthesis	1.00715	1.00863	-0.00210639	0.945237	-0.0686943
fatty acid intracellular transport	Transport, Peroxisomal	1.00715	1.00863	-0.00210639	0.945237	-0.0686943
Deoxyinosine exchange		1.00715	1.00863	-0.00210639	0.945237	-0.0686943
alcohol dehydrogenase (D-lactaldehyde)	Pyruvate Metabolism	1.00715	1.00863	-0.00210639	0.945237	-0.0686943
4-Aminobutanoate exchange		1.00715	1.00863	-0.00210639	0.945237	-0.0686943
L-Tryptophan exchange		1.00715	1.00863	-0.00210639	0.945237	-0.0686943
L-Proline exchange		1.00715	1.00863	-0.00210639	0.945237	-0.0686943
L-lactate reversible transport via sodium symport	Transport, Extracellular	1.00715	1.00863	-0.00210639	0.945237	-0.0686943
L-lactate reversible transport via proton symport	Transport, Extracellular	1.00715	1.00863	-0.00210639	0.945237	-0.0686943
sodium transport (uniport)	Transport, Extracellular	1.00715	1.00863	-0.00210639	0.945237	-0.0686943
inositol-1,3,4,5,6-pentakisphosphate 2-kinase	Inositol Phosphate Metabolism	1.00715	1.00863	-0.00210639	0.945237	-0.0686943
nucleoside-diphosphate kinase (ATP:IDP)	Nucleotides	1.00715	1.00863	-0.00210639	0.945237	-0.0686943
monoacylglycerol acyltransferase	Triacylglycerol Synthesis	1.00715	1.00863	-0.00210639	0.945237	-0.0686943
Dopamine exchange		1.00715	1.00863	-0.00210639	0.945237	-0.0686943
alcohol dehydrogenase (L-lactaldehyde)	Pyruvate Metabolism	1.00715	1.00863	-0.00210639	0.945237	-0.0686943
inorganic diphosphatase, nuclear	Miscellaneous	1.00715	1.00863	-0.00210639	0.945237	-0.0686943
acyl-CoA dehydrogenase (butanoyl-CoA), mitochondrial	Butanoate Metabolism	1.00715	1.00863	-0.00210639	0.945237	-0.0686943
Butyrate mitochondrial transport via proton symport, reversible	Transport, Mitochondrial	1.00715	1.00863	-0.00210639	0.945237	-0.0686943
Butyrate transport via proton symport, reversible	Transport, Extracellular	1.00715	1.00863	-0.00210639	0.945237	-0.0686943
Butyrate (n-C4:0) exchange		1.00715	1.00863	-0.00210639	0.945237	-0.0686943
fatty-acid--CoA ligase (butanoate), mitochondrial	Fatty acid activation	1.00715	1.00863	-0.00210639	0.945237	-0.0686943
dCTP transport via ADP antiport	Transport, Mitochondrial	1.00715	1.00863	-0.00210639	0.945237	-0.0686943
deoxyribose transport via diffusion	Transport, Extracellular	1.00715	1.00863	-0.00210639	0.945237	-0.0686943
Deoxyribose exchange		1.00715	1.00863	-0.00210639	0.945237	-0.0686943
thiamin pyrophosphatase	Thiamine Metabolism	1.00715	1.00863	-0.00210639	0.945237	-0.0686943
Prostaglandin D2 exchange		1.00715	1.00863	-0.00210639	0.945237	-0.0686943
Prostaglandin-H2 D-isomerase [Precursor]	Eicosanoid Metabolism	1.00715	1.00863	-0.00210639	0.945237	-0.0686943
Prostaglandin G/H synthase	Eicosanoid Metabolism	1.00715	1.00863	-0.00210639	0.945237	-0.0686943
prostaglandin transport via bicarbonate countertransport	Transport, Extracellular	1.00715	1.00863	-0.00210639	0.945237	-0.0686943
L-proline reversible transport via proton symport	Transport, Extracellular	1.00715	1.00863	-0.00210639	0.945237	-0.0686943
cis-11-retinol exchange		1.00715	1.00863	-0.00210639	0.945237	-0.0686943
retinyl ester hydrolase (11-cis), extracellular	Vitamin A Metabolism	1.00715	1.00863	-0.00210639	0.945237	-0.0686943
L-cysteine/glycine exchanger	Transport, Extracellular	1.00715	1.00863	-0.00210639	0.945237	-0.0686943
L-cysteine/glycine reversible exchanger	Transport, Extracellular	1.00715	1.00863	-0.00210639	0.945237	-0.0686943
5-glutamyl-10FTHF transport, mitochondrial	Transport, Mitochondrial	1.00715	1.00863	-0.00210639	0.945237	-0.0686943
Lecithin retinol acyltransferase (11-cis)	Vitamin A Metabolism	1.00715	1.00863	-0.00210639	0.945237	-0.0686943
dehydroepiandrosterone sulfate transport via bicarbonate countertransport	Transport, Extracellular	1.00715	1.00863	-0.00210639	0.945237	-0.0686943
Dehydroepiandrosterone sulfate exchange		1.00715	1.00863	-0.00210639	0.945237	-0.0686943
L-alanine/glutamine reversible exchange	Transport, Extracellular	1.00715	1.00863	-0.00210639	0.945237	-0.0686943
folylpolyglutamate synthetase (DHF)	Folate Metabolism	1.00715	1.00863	-0.00210639	0.945237	-0.0686943
Retinoate exchange		1.00715	1.00863	-0.00210639	0.945237	-0.0686943
retinoic acid transport	Transport, Extracellular	1.00715	1.00863	-0.00210639	0.945237	-0.0686943
ornithine mitochondrial transport exchange with citruline	Transport, Mitochondrial	1.00715	1.00863	-0.00210639	0.945237	-0.0686943
xanthine diffusion in peroxisome	Transport, Peroxisomal	1.00715	1.00863	-0.00210639	0.945237	-0.0686943
palmitoyl-CoA desaturase (n-C16:0CoA -> n-C16:1CoA)	Fatty acid elongation	1.00715	1.00863	-0.00210639	0.945237	-0.0686943
Beta oxidation of fatty acid	Fatty acid oxidation	1.00715	1.00863	-0.00210639	0.945237	-0.0686943
cholesterol efflux (ATP depedent)	Transport, Extracellular	1.00715	1.00863	-0.00210639	0.945237	-0.0686943
UMP kinase	Nucleotides	1.00715	1.00863	-0.00210639	0.945237	-0.0686943
methylenetetrahydrofolate dehydrogenase (NADP), mitochondrial	Folate Metabolism	1.00715	1.00863	-0.00210639	0.945237	-0.0686943
5-nucleotidase (UMP), mitochondrial	Nucleotides	1.00715	1.00863	-0.00210639	0.945237	-0.0686943
uridine facilated transport in mitochondria	Transport, Mitochondrial	1.00715	1.00863	-0.00210639	0.945237	-0.0686943
Diphosphate transporter, endoplasmic reticulum	Transport, Endoplasmic Reticular	1.00715	1.00863	-0.00210639	0.945237	-0.0686943
phosphate transport in/out via Na+ symporter	Transport, Extracellular	1.00715	1.00863	-0.00210639	0.945237	-0.0686943
NAD transport, nuclear through pores	Transport, Nuclear	1.00715	1.00863	-0.00210639	0.945237	-0.0686943
glucose transport via sodium symport	Transport, Extracellular	1.00715	1.00863	-0.00210639	0.945237	-0.0686943
L-isoleucine transport via diffusion (extracellular to cytosol)	Transport, Extracellular	1.00715	1.00863	-0.00210639	0.945237	-0.0686943
Glutamate transport, lysosomal	Transport, Lysosomal	1.00715	1.00863	-0.00210639	0.945237	-0.0686943
fatty acid 11-cis-retinol exchange		1.00715	1.00863	-0.00210639	0.945237	-0.0686943
sulfate transport via sodium symport	Transport, Extracellular	1.00715	1.00863	-0.00210639	0.945237	-0.0686943
phosphatidylinositol-5-phosphate 3-kinase	Inositol Phosphate Metabolism	1.00715	1.00863	-0.00210639	0.945237	-0.0686943
carnitine-acetylcarnitine carrier, peroxisomal	Transport, Peroxisomal	1.00715	1.00863	-0.00210639	0.945237	-0.0686943
carnitine O-acetyltransferase, reverse direction, peroxisomal	Fatty Acid Metabolism	1.00715	1.00863	-0.00210639	0.945237	-0.0686943
25-hydroxyvitamin D3 transport from mitochondria	Transport, Mitochondrial	1.00715	1.00863	-0.00210639	0.945237	-0.0686943
phosphatidylinositol 3-phosphate 4-kinase, nuclear	Inositol Phosphate Metabolism	1.00715	1.00863	-0.00210639	0.945237	-0.0686943
phosphatidylethanolamine flippase	Transport, Mitochondrial	1.00715	1.00863	-0.00210639	0.945237	-0.0686943
Aldose reductase	Glycine, Serine, and Threonine Metabolism	1.00715	1.00863	-0.00210639	0.945237	-0.0686943
folylpolyglutamate synthetase	Folate Metabolism	1.00715	1.00863	-0.00210639	0.945237	-0.0686943
xenobiotic transport	Transport, Extracellular	1.00715	1.00863	-0.00210639	0.945237	-0.0686943
xenobiotic transport	Transport, Endoplasmic Reticular	1.00715	1.00863	-0.00210639	0.945237	-0.0686943
xenobiotic transport	Transport, Extracellular	1.00715	1.00863	-0.00210639	0.945237	-0.0686943
xenobiotic transport	Transport, Endoplasmic Reticular	1.00715	1.00863	-0.00210639	0.945237	-0.0686943
ebastine exchange		1.00715	1.00863	-0.00210639	0.945237	-0.0686943
hydroxylated ebastine exchange		1.00715	1.00863	-0.00210639	0.945237	-0.0686943
cytochrome p450 4F12/4F2	CYP Metabolism	1.00715	1.00863	-0.00210639	0.945237	-0.0686943
dTTP transport via ATP antiport	Transport, Mitochondrial	1.00715	1.00863	-0.00210639	0.945237	-0.0686943
Inosine transport (diffusion)	Transport, Extracellular	1.00715	1.00863	-0.00210639	0.945237	-0.0686943
retinol dehydrogenase (all-trans,NADPH)	Vitamin A Metabolism	1.00715	1.00863	-0.00210639	0.945237	-0.0686943
Inosine exchange		1.00715	1.00863	-0.00210639	0.945237	-0.0686943
5-L-Glutamyl-L-alanine exchange		1.00715	1.00863	-0.00210639	0.945237	-0.0686943
5-glutamyl-THF transport,m mitochondrial	Transport, Mitochondrial	1.00715	1.00863	-0.00210639	0.945237	-0.0686943
deoxyuridine transport via diffusion	Transport, Extracellular	1.00715	1.00863	-0.00210639	0.945237	-0.0686943
Deoxyuridine exchange		1.00715	1.00863	-0.00210639	0.945237	-0.0686943
Asparagine transport (Na, H coupled)	Transport, Extracellular	1.00715	1.00863	-0.00210639	0.945237	-0.0686943
Biotin reversible transport via proton symport	Transport, Extracellular	1.00715	1.00863	-0.00210639	0.945237	-0.0686943
ADPribose transport	Transport, Extracellular	1.00715	1.00863	-0.00210639	0.945237	-0.0686943
ADPribose exchange		1.00715	1.00863	-0.00210639	0.945237	-0.0686943
R group artificial flux	R Group Synthesis	1.00715	1.00863	-0.00210639	0.945237	-0.0686943
hexokinase (D-glucosamine:ATP)	Aminosugar Metabolism	1.00715	1.00863	-0.00210639	0.945237	-0.0686943
13-cis-4-oxo-retinoic acid formation (oxidation)	Vitamin A Metabolism	1.00715	1.00863	-0.00210639	0.945237	-0.0686943
arginase	Urea cycle/amino group metabolism	1.00715	1.00863	-0.00210639	0.945237	-0.0686943
fatty acid transport via diffusion	Transport, Extracellular	1.00715	1.00863	-0.00210639	0.945237	-0.0686943
Deoxyadenosine deaminase	Nucleotides	1.00715	1.00863	-0.00210639	0.945237	-0.0686943
UMP kinase (UTP),nuclear	Nucleotides	1.00715	1.00863	-0.00210639	0.945237	-0.0686943
Choline uniport	Transport, Extracellular	1.00715	1.00863	-0.00210639	0.945237	-0.0686943
acetoacetate intracellular transport unknown mechanism	Transport, Peroxisomal	1.00715	1.00863	-0.00210639	0.945237	-0.0686943
hydroxymethylglutaryl-CoA lyase	Cholesterol Metabolism	1.00715	1.00863	-0.00210639	0.945237	-0.0686943
phosphatidylinositol 4-phosphate 3-kinase	Inositol Phosphate Metabolism	1.00715	1.00863	-0.00210639	0.945237	-0.0686943
formate dehydrogenase	Fatty Acid Metabolism	1.00715	1.00863	-0.00210639	0.945237	-0.0686943
biocytin transport, nuclear	Transport, Nuclear	1.00715	1.00863	-0.00210639	0.945237	-0.0686943
biotinidase (biotin), nuclear	Biotin Metabolism	1.00715	1.00863	-0.00210639	0.945237	-0.0686943
Beta oxidation of fatty acid	Fatty acid oxidation	1.00715	1.00863	-0.00210639	0.945237	-0.0686943
Vitamin D3 release	Transport, Extracellular	1.00715	1.00863	-0.00210639	0.945237	-0.0686943
Vitamin D3 uptake	Transport, Extracellular	1.00715	1.00863	-0.00210639	0.945237	-0.0686943
nucleoside-diphosphate kinase (ATP:IDP), nuclear	Nucleotides	1.00715	1.00863	-0.00210639	0.945237	-0.0686943
folylpolyglutamate synthetase (DHF)	Folate Metabolism	1.00715	1.00863	-0.00210639	0.945237	-0.0686943
7-glutamyl-THF transport,m mitochondrial	Transport, Mitochondrial	1.00715	1.00863	-0.00210639	0.945237	-0.0686943
carnitine O-palmitoyltransferase	Carnitine shuttle	1.00715	1.00863	-0.00210639	0.945237	-0.0686943
carnitine transferase	Carnitine shuttle	1.00715	1.00863	-0.00210639	0.945237	-0.0686943
transport into the mitochondria (carnitine)	Carnitine shuttle	1.00715	1.00863	-0.00210639	0.945237	-0.0686943
Beta oxidation fatty acid	Fatty acid oxidation	1.00715	1.00863	-0.00210639	0.945237	-0.0686943
folylpolyglutamate synthetase, mitochondrial	Folate Metabolism	1.00715	1.00863	-0.00210639	0.945237	-0.0686943
phosphatidylinositol 4,5-bisphosphate 3-kinase, nuclear	Inositol Phosphate Metabolism	1.00715	1.00863	-0.00210639	0.945237	-0.0686943
Glycerol exchange		1.00715	1.00863	-0.00210639	0.945237	-0.0686943
glycerol transport via channel	Transport, Extracellular	1.00715	1.00863	-0.00210639	0.945237	-0.0686943
Apocarboxylase formation, mitochondrial	Biotin Metabolism	1.00715	1.00863	-0.00210639	0.945237	-0.0686943
proteolysis of apoC-Lys-btn, mitochondrial	Biotin Metabolism	1.00715	1.00863	-0.00210639	0.945237	-0.0686943
biotin-[acetyl-CoA-carboxylase] ligase, mitochondrial	Biotin Metabolism	1.00715	1.00863	-0.00210639	0.945237	-0.0686943
biotinidase (biotin), mitochondrial	Biotin Metabolism	1.00715	1.00863	-0.00210639	0.945237	-0.0686943
holocarboxylase synthestase (biotin protein ligase), mitochondrial	Biotin Metabolism	1.00715	1.00863	-0.00210639	0.945237	-0.0686943
fatty-acyl-CoA elongation (n-C18:3CoA)	Fatty acid elongation	1.00715	1.00863	-0.00210639	0.945237	-0.0686943
Vitamin D3 transport in mitochondria	Transport, Mitochondrial	1.00715	1.00863	-0.00210639	0.945237	-0.0686943
L-alanine/L-serine Na-dependent exchange (Ala-L in)	Transport, Extracellular	1.00715	1.00863	-0.00210639	0.945237	-0.0686943
beta-galactosidase, lysosomal	Keratan sulfate degradation	1.00715	1.00863	-0.00210639	0.945237	-0.0686943
inositol-1,4-bisphosphate 1-phosphatase	Inositol Phosphate Metabolism	1.00715	1.00863	-0.00210639	0.945237	-0.0686943
myo-inositol 4-phosphatase	Inositol Phosphate Metabolism	1.00715	1.00863	-0.00210639	0.945237	-0.0686943
L-Tryptophan,tetrahydrobiopterin:oxygen oxidoreductase (5-hydroxylating)	Tryptophan metabolism	1.00715	1.00863	-0.00210639	0.945237	-0.0686943
Diacylglycerol phosphate kinase (homo sapiens)	Glycerophospholipid Metabolism	1.00715	1.00863	-0.00210639	0.945237	-0.0686943
phosphatidate transport, nuclear	Transport, Nuclear	1.00715	1.00863	-0.00210639	0.945237	-0.0686943
retinal dehydrogenase (NADPH)	Vitamin A Metabolism	1.00715	1.00863	-0.00210639	0.945237	-0.0686943
tetracosapentaenoic acid, n-6 exchange		1.00715	1.00863	-0.00210639	0.945237	-0.0686943
fatty-acid--CoA ligase	Fatty acid activation	1.00715	1.00863	-0.00210639	0.945237	-0.0686943
fatty acid transport via diffusion	Transport, Extracellular	1.00715	1.00863	-0.00210639	0.945237	-0.0686943
Cholate exchange		1.00715	1.00863	-0.00210639	0.945237	-0.0686943
Glutamate transport via Na, H symport and K antiport	Transport, Extracellular	1.00715	1.00863	-0.00210639	0.945237	-0.0686943
inositol 1,4-bisphosphate nuclear transport (diffusion)	Transport, Nuclear	1.00715	1.00863	-0.00210639	0.945237	-0.0686943
phosphatidylinositol 4-phosphate phospholipase C, nucleus	Inositol Phosphate Metabolism	1.00715	1.00863	-0.00210639	0.945237	-0.0686943
glyoxylate oxidase, peroxisomal	Glyoxylate and Dicarboxylate Metabolism	1.00715	1.00863	-0.00210639	0.945237	-0.0686943
oxalate transport out of peroxisome	Transport, Peroxisomal	1.00715	1.00863	-0.00210639	0.945237	-0.0686943
tyrosine 3-monooxygenase	Tyrosine metabolism	1.00715	1.00863	-0.00210639	0.945237	-0.0686943
fatty-acyl-CoA synthase (n-C16:0CoA)	Fatty acid elongation	1.00715	1.00863	-0.00210639	0.945237	-0.0686943
fatty acyl-CoA desaturase (n-C18:1CoA -> n-C18:2CoA)	Fatty acid elongation	1.00715	1.00863	-0.00210639	0.945237	-0.0686943
2-dehydro-3-deoxy-phosphogluconate aldolase, mitochondrial	Arginine and Proline Metabolism	1.00715	1.00863	-0.00210639	0.945237	-0.0686943
beta-N-acetylhexosaminidase, lysosomal	Chondroitin sulfate degradation	1.00715	1.00863	-0.00210639	0.945237	-0.0686943
N-acetylgalactosamine-4-sulfatase, lysosomal	Chondroitin sulfate degradation	1.00715	1.00863	-0.00210639	0.945237	-0.0686943
N-acetylgalactosamine-6-sulfatase, lysosomal	Chondroitin sulfate degradation	1.00715	1.00863	-0.00210639	0.945237	-0.0686943
estradiol glucuronide exchange		1.00715	1.00863	-0.00210639	0.945237	-0.0686943
acetaldehyde reversible transport	Transport, Extracellular	1.00715	1.00863	-0.00210639	0.945237	-0.0686943
Acetaldehyde exchange		1.00715	1.00863	-0.00210639	0.945237	-0.0686943
Hydroxymethylglutaryl CoA synthase (ir)	Cholesterol Metabolism	1.00715	1.00863	-0.00210639	0.945237	-0.0686943
C-4 methyl sterol oxidase	Cholesterol Metabolism	1.00715	1.00863	-0.00210639	0.945237	-0.0686943
dTTP transport via dCDP antiport	Transport, Mitochondrial	1.00715	1.00863	-0.00210639	0.945237	-0.0686943
retinol isomerase (11-cis)	Vitamin A Metabolism	1.00715	1.00863	-0.00210639	0.945237	-0.0686943
phosphofructokinase	Glycolysis/Gluconeogenesis	1.00715	1.00863	-0.00210639	0.945237	-0.0686943
pyruvate peroxisomal transport via proton symport	D-alanine metabolism	1.00715	1.00863	-0.00210639	0.945237	-0.0686943
Phosphatidylcholine (homo sapiens) exchange		1.00715	1.00863	-0.00210639	0.945237	-0.0686943
bile acid intracellular transport	Transport, Extracellular	1.00715	1.00863	-0.00210639	0.945237	-0.0686943
3,5-bisphosphate nucleotidase (paps)	Nucleotides	1.00715	1.00863	-0.00210639	0.945237	-0.0686943
Uridine exchange		1.00715	1.00863	-0.00210639	0.945237	-0.0686943
fatty acid transport via diffusion	Transport, Extracellular	1.00715	1.00863	-0.00210639	0.945237	-0.0686943
docosa-4,7,10,13,16-pentaenoic acid (n-6) exchange		1.00715	1.00863	-0.00210639	0.945237	-0.0686943
fatty-acid--CoA ligase	Fatty acid activation	1.00715	1.00863	-0.00210639	0.945237	-0.0686943
Noradrenaline secretion via secretory vesicle (ATP driven)	Transport, Extracellular	1.00715	1.00863	-0.00210639	0.945237	-0.0686943
R group artificial flux	R Group Synthesis	1.00715	1.00863	-0.00210639	0.945237	-0.0686943
9-cis-retinol exchange		1.00715	1.00863	-0.00210639	0.945237	-0.0686943
isoleucine transaminase, mitochondrial	Valine, Leucine, and Isoleucine Metabolism	1.00715	1.00863	-0.00210639	0.945237	-0.0686943
retinyl ester hydrolase (9-cis), extracellular	Vitamin A Metabolism	1.00715	1.00863	-0.00210639	0.945237	-0.0686943
Ornithine exchange		1.00715	1.00863	-0.00210639	0.945237	-0.0686943
ornithine transport via diffusion (extracellular to cytosol)	Transport, Extracellular	1.00715	1.00863	-0.00210639	0.945237	-0.0686943
guanosine transport in via sodium symport	Transport, Extracellular	1.00715	1.00863	-0.00210639	0.945237	-0.0686943
dGTP transport via ADP antiport	Transport, Mitochondrial	1.00715	1.00863	-0.00210639	0.945237	-0.0686943
dGTP transport via dUDP antiport	Transport, Mitochondrial	1.00715	1.00863	-0.00210639	0.945237	-0.0686943
Thiosulfate exchange		1.00715	1.00863	-0.00210639	0.945237	-0.0686943
thiosulfate transport via sodium symport	Transport, Extracellular	1.00715	1.00863	-0.00210639	0.945237	-0.0686943
malonate-semialdehyde dehydrogenase (acetylating), mitochondrial	Valine, Leucine, and Isoleucine Metabolism	1.00715	1.00863	-0.00210639	0.945237	-0.0686943
L-tryptophan transport	Transport, Extracellular	1.00715	1.00863	-0.00210639	0.945237	-0.0686943
dehydroascorbate reductase	Ascorbate and Aldarate Metabolism	1.00715	1.00863	-0.00210639	0.945237	-0.0686943
adentylate kinase (GTP)	Nucleotides	1.00715	1.00863	-0.00210639	0.945237	-0.0686943
R group artificial flux	R Group Synthesis	1.00715	1.00863	-0.00210639	0.945237	-0.0686943
phosphogluconate dehydrogenase	Pentose Phosphate Pathway	1.00715	1.00863	-0.00210639	0.945237	-0.0686943
nucleoside-diphosphate kinase (ATP:dCDP), nuclear	Nucleotides	1.00715	1.00863	-0.00210639	0.945237	-0.0686943
phosphate transport in/out via two Na+ symporter	Transport, Extracellular	1.00715	1.00863	-0.00210639	0.945237	-0.0686943
Triiodothyronine sulfate exchange		1.00715	1.00863	-0.00210639	0.945237	-0.0686943
Triiodothyronine sulfate transport (diffusion)	Transport, Extracellular	1.00715	1.00863	-0.00210639	0.945237	-0.0686943
Triiodothyronine Sulfotransferase	Tyrosine metabolism	1.00715	1.00863	-0.00210639	0.945237	-0.0686943
proline oxidase (L-proline, NAD)	Arginine and Proline Metabolism	1.00715	1.00863	-0.00210639	0.945237	-0.0686943
acetol monooxygenase	Pyruvate Metabolism	1.00715	1.00863	-0.00210639	0.945237	-0.0686943
beta-N-acetylhexosaminidase, lysosomal	Chondroitin sulfate degradation	1.00715	1.00863	-0.00210639	0.945237	-0.0686943
N-acetylgalactosamine-6-sulfatase, lysosomal	Chondroitin sulfate degradation	1.00715	1.00863	-0.00210639	0.945237	-0.0686943
citrate transport, mitochondrial	Transport, Mitochondrial	1.00715	1.00863	-0.00210639	0.945237	-0.0686943
3,4-Dihydroxy-L-phenylalanine transport	Transport, Extracellular	1.00715	1.00863	-0.00210639	0.945237	-0.0686943
3,4-Dihydroxy-L-phenylalanine exchange		1.00715	1.00863	-0.00210639	0.945237	-0.0686943
thymidine transport (1:2 Na/Thymd cotransport)	Transport, Extracellular	1.00715	1.00863	-0.00210639	0.945237	-0.0686943
retinoyl glucuronide exchange		1.00715	1.00863	-0.00210639	0.945237	-0.0686943
retinoyl glucuronide efflux	Transport, Extracellular	1.00715	1.00863	-0.00210639	0.945237	-0.0686943
retinoyl glucuronide efflux from ER	Transport, Endoplasmic Reticular	1.00715	1.00863	-0.00210639	0.945237	-0.0686943
retinoic acid transport in ER	Transport, Endoplasmic Reticular	1.00715	1.00863	-0.00210639	0.945237	-0.0686943
UDP-glucuronosyltransferase 1-10 precursor, microsomal	Vitamin A Metabolism	1.00715	1.00863	-0.00210639	0.945237	-0.0686943
L-threonine/L-asparagine Na-dependent exchange (Thr-L in)	Transport, Extracellular	1.00715	1.00863	-0.00210639	0.945237	-0.0686943
choline phosphatase	Glycerophospholipid Metabolism	1.00715	1.00863	-0.00210639	0.945237	-0.0686943
3 alpha-hydroxysteroid dehydrogenase (type 3)	Steroid Metabolism	1.00715	1.00863	-0.00210639	0.945237	-0.0686943
phosphatidylinositol-3,5-bisphosphate 3-phosphatase	Inositol Phosphate Metabolism	1.00715	1.00863	-0.00210639	0.945237	-0.0686943
retinol dehydrogenase (9-cis,NADPH)	Vitamin A Metabolism	1.00715	1.00863	-0.00210639	0.945237	-0.0686943
dihydroceramide desaturase	Sphingolipid Metabolism	1.00715	1.00863	-0.00210639	0.945237	-0.0686943
deoxyadenosine transport via diffusion	Transport, Extracellular	1.00715	1.00863	-0.00210639	0.945237	-0.0686943
sodium/ammonium proton antiporter	Transport, Extracellular	1.00715	1.00863	-0.00210639	0.945237	-0.0686943
acetyl-CoA hydrolase	Pyruvate Metabolism	1.00715	1.00863	-0.00210639	0.945237	-0.0686943
chloride transport via iodide countertransport	Transport, Extracellular	1.00715	1.00863	-0.00210639	0.945237	-0.0686943
5-glutamyl-10FTHF transport, lysosomal	Transport, Lysosomal	1.00715	1.00863	-0.00210639	0.945237	-0.0686943
2-Aminoacrylate hydrolysis	Glycine, Serine, and Threonine Metabolism	1.00715	1.00863	-0.00210639	0.945237	-0.0686943
dCTP transport via dGDP antiport	Transport, Mitochondrial	1.00715	1.00863	-0.00210639	0.945237	-0.0686943
fatty-acid--CoA ligase	Fatty acid activation	1.00715	1.00863	-0.00210639	0.945237	-0.0686943
methylglyoxal synthase	Pyruvate Metabolism	1.00715	1.00863	-0.00210639	0.945237	-0.0686943
calcium / sodium antiporter (1:3), reversible	Transport, Extracellular	1.00715	1.00863	-0.00210639	0.945237	-0.0686943
inositol hexakisphosphate nuclear transport (diffusion)	Transport, Nuclear	1.00715	1.00863	-0.00210639	0.945237	-0.0686943
5-diphosphoinositol-1,2,3,4,6-pentakisphosphate diphosphohydrolase	Inositol Phosphate Metabolism	1.00715	1.00863	-0.00210639	0.945237	-0.0686943
5-diphosphoinositol-1,2,3,4,6-pentakisphosphate diphosphohydrolase, nuclear	Inositol Phosphate Metabolism	1.00715	1.00863	-0.00210639	0.945237	-0.0686943
5-diphosphatidylinositol pentakisphosphate nuclear transport (diffusion)	Transport, Nuclear	1.00715	1.00863	-0.00210639	0.945237	-0.0686943
bilirubin transport via bicarbonate countertransport	Transport, Extracellular	1.00715	1.00863	-0.00210639	0.945237	-0.0686943
Bilirubin exchange		1.00715	1.00863	-0.00210639	0.945237	-0.0686943
NADH dehydrogenase, mitochondrial	Oxidative Phosphorylation	1.00715	1.00863	-0.00210639	0.945237	-0.0686943
nucleoside-diphosphate kinase (ATP:dGDP), nuclear	Nucleotides	1.00715	1.00863	-0.00210639	0.945237	-0.0686943
L-erythro-4-Hydroxyglutamate:2-oxoglutarate aminotransferase 2, mitochondrial	Arginine and Proline Metabolism	1.00715	1.00863	-0.00210639	0.945237	-0.0686943
L-erythro-4-Hydroxyglutamate:2-oxoglutarate aminotransferase, mitochondrial	Arginine and Proline Metabolism	1.00715	1.00863	-0.00210639	0.945237	-0.0686943
Uracil exchange		1.00715	1.00863	-0.00210639	0.945237	-0.0686943
uracil transport via facilated diffusion	Transport, Extracellular	1.00715	1.00863	-0.00210639	0.945237	-0.0686943
7-dehydrocholesterol reductase	Cholesterol Metabolism	1.00715	1.00863	-0.00210639	0.945237	-0.0686943
D-Lactaldehyde:NADP+ 1-oxidoreductase	Pyruvate Metabolism	1.00715	1.00863	-0.00210639	0.945237	-0.0686943
guanosine transport in via sodium (1:2) symport	Transport, Extracellular	1.00715	1.00863	-0.00210639	0.945237	-0.0686943
dUDP transport via dCDP antiport	Transport, Mitochondrial	1.00715	1.00863	-0.00210639	0.945237	-0.0686943
cholesterol ester exchange		1.00715	1.00863	-0.00210639	0.945237	-0.0686943
NAD transporter, endoplasmic reticulum	Transport, Endoplasmic Reticular	1.00715	1.00863	-0.00210639	0.945237	-0.0686943
cholesterol ester transporter	Transport, Extracellular	1.00715	1.00863	-0.00210639	0.945237	-0.0686943
cytidylate kinase (CMP,dATP),nuclear	Nucleotides	1.00715	1.00863	-0.00210639	0.945237	-0.0686943
Proline transport (sodium symport) (2:1)	Transport, Extracellular	1.00715	1.00863	-0.00210639	0.945237	-0.0686943
Serotonin exchange		1.00715	1.00863	-0.00210639	0.945237	-0.0686943
2-methylcitrate transport via diffusion	Transport, Extracellular	1.00715	1.00863	-0.00210639	0.945237	-0.0686943
2-Methylcitrate exchange		1.00715	1.00863	-0.00210639	0.945237	-0.0686943
inosine transport in via sodium symport	Transport, Extracellular	1.00715	1.00863	-0.00210639	0.945237	-0.0686943
guanylate kinase (GMP:ATP)	Nucleotides	1.00715	1.00863	-0.00210639	0.945237	-0.0686943
fatty-acyl-CoA synthase (n-C18:0CoA)	Fatty acid elongation	1.00715	1.00863	-0.00210639	0.945237	-0.0686943
phosphatidylinositol 3-kinase	Inositol Phosphate Metabolism	1.00715	1.00863	-0.00210639	0.945237	-0.0686943
Beta oxidation of long chain fatty acid	Fatty acid oxidation, peroxisome	1.00715	1.00863	-0.00210639	0.945237	-0.0686943
fatty acid intracellular transport	Transport, Peroxisomal	1.00715	1.00863	-0.00210639	0.945237	-0.0686943
Adrenaline secretion via secretory vesicle (ATP driven)	Transport, Extracellular	1.00715	1.00863	-0.00210639	0.945237	-0.0686943
Adrenaline exchange		1.00715	1.00863	-0.00210639	0.945237	-0.0686943
Malate:sulfite antiport, mitochondrial	Transport, Mitochondrial	1.00715	1.00863	-0.00210639	0.945237	-0.0686943
phosphatidylinositol 3,4-bisphosphate 5-kinase, nuclear	Inositol Phosphate Metabolism	1.00715	1.00863	-0.00210639	0.945237	-0.0686943
Seratonin reversible transport in via sodium symport/potassium antiport (1:2)	Transport, Extracellular	1.00715	1.00863	-0.00210639	0.945237	-0.0686943
beta-galactosidase, lysosomal	Keratan sulfate degradation	1.00715	1.00863	-0.00210639	0.945237	-0.0686943
beta-galactosidase, lysosomal	Keratan sulfate degradation	1.00715	1.00863	-0.00210639	0.945237	-0.0686943
beta-N-acetylhexosaminidase, lysosomal	Keratan sulfate degradation	1.00715	1.00863	-0.00210639	0.945237	-0.0686943
beta-N-acetylhexosaminidase, lysosomal	Keratan sulfate degradation	1.00715	1.00863	-0.00210639	0.945237	-0.0686943
4-Hydroxyphenylacetaldehyde:NADP+ oxidoreductase	Tyrosine metabolism	1.00715	1.00863	-0.00210639	0.945237	-0.0686943
4-Hydroxyphenylacetate exchange		1.00715	1.00863	-0.00210639	0.945237	-0.0686943
hydroxyphenylacetate transport via diffusion	Transport, Extracellular	1.00715	1.00863	-0.00210639	0.945237	-0.0686943
Tyramine:oxygen oxidoreductase(deaminating)(flavin-containing) (cytosol)	Tyrosine metabolism	1.00715	1.00863	-0.00210639	0.945237	-0.0686943
prist peroxisomal transport	Transport, Peroxisomal	1.00715	1.00863	-0.00210639	0.945237	-0.0686943
peroxisomal acyl-CoA thioesterase	Fatty Acid Metabolism	1.00715	1.00863	-0.00210639	0.945237	-0.0686943
Beta oxidation of long chain fatty acid	Fatty acid oxidation	1.00715	1.00863	-0.00210639	0.945237	-0.0686943
carnitine O-palmitoyltransferase	Carnitine shuttle	1.00715	1.00863	-0.00210639	0.945237	-0.0686943
carnitine transferase	Carnitine shuttle	1.00715	1.00863	-0.00210639	0.945237	-0.0686943
transport into the mitochondria (carnitine)	Carnitine shuttle	1.00715	1.00863	-0.00210639	0.945237	-0.0686943
Acetoacetate mitochondrial transport via H+ symport	Transport, Mitochondrial	1.00715	1.00863	-0.00210639	0.945237	-0.0686943
inositol-1,3,4,5-trisphosphate 5-phosphatase	Inositol Phosphate Metabolism	1.00715	1.00863	-0.00210639	0.945237	-0.0686943
inositol-1,4,5-trisphosphate 3-kinase	Inositol Phosphate Metabolism	1.00715	1.00863	-0.00210639	0.945237	-0.0686943
cholate transport via bicarbonate countertransport	Transport, Extracellular	1.00715	1.00863	-0.00210639	0.945237	-0.0686943
Estrogen sulfotransferase	Steroid Metabolism	1.00715	1.00863	-0.00210639	0.945237	-0.0686943
glucuronidated compound transport	Transport, Extracellular	1.00715	1.00863	-0.00210639	0.945237	-0.0686943
glucuronidated compound transport	Transport, Endoplasmic Reticular	1.00715	1.00863	-0.00210639	0.945237	-0.0686943
5alpha-Dihydrotestosterone glucuronide exchange		1.00715	1.00863	-0.00210639	0.945237	-0.0686943
Beta oxidation fatty acid	Fatty acid oxidation	1.00715	1.00863	-0.00210639	0.945237	-0.0686943
UDP-glucuronosyltransferase 1-10 precursor, microsomal	Steroid Metabolism	1.00715	1.00863	-0.00210639	0.945237	-0.0686943
carnitine O-palmitoyltransferase	Carnitine shuttle	1.00715	1.00863	-0.00210639	0.945237	-0.0686943
carnitine transferase	Carnitine shuttle	1.00715	1.00863	-0.00210639	0.945237	-0.0686943
transport into the mitochondria (carnitine)	Carnitine shuttle	1.00715	1.00863	-0.00210639	0.945237	-0.0686943
lactaldehyde dehydrogenase	Pyruvate Metabolism	1.00715	1.00863	-0.00210639	0.945237	-0.0686943
asparagine synthase (glutamine-hydrolysing)	Alanine and Aspartate Metabolism	1.00715	1.00863	-0.00210639	0.945237	-0.0686943
Xylitol exchange		1.00715	1.00863	-0.00210639	0.945237	-0.0686943
Xylitol transport via passive diffusion	Transport, Extracellular	1.00715	1.00863	-0.00210639	0.945237	-0.0686943
fatty acid intracellular transport	Transport, Peroxisomal	1.00715	1.00863	-0.00210639	0.945237	-0.0686943
glycine reversible transport via proton symport	Transport, Extracellular	1.00715	1.00863	-0.00210639	0.945237	-0.0686943
Histamine exchange		1.00715	1.00863	-0.00210639	0.945237	-0.0686943
L-threonine/glycine reversible exchange	Transport, Extracellular	1.00715	1.00863	-0.00210639	0.945237	-0.0686943
3-Methoxy-4-hydroxyphenylglycolaldehyde:NAD+ oxidoreductase	Tyrosine metabolism	1.00715	1.00863	-0.00210639	0.945237	-0.0686943
3-Methoxy-4-hydroxyphenylglycolaldehyde:NADP+ oxidoreductase	Tyrosine metabolism	1.00715	1.00863	-0.00210639	0.945237	-0.0686943
ADP transporter, peroxisomal	Transport, Peroxisomal	1.00715	1.00863	-0.00210639	0.945237	-0.0686943
diphosphomevalonate decarboxylase	Cholesterol Metabolism	1.00715	1.00863	-0.00210639	0.945237	-0.0686943
Hydroxymethylglutaryl CoA reductase (ir)	Cholesterol Metabolism	1.00715	1.00863	-0.00210639	0.945237	-0.0686943
mevalonate kinase (atp)	Cholesterol Metabolism	1.00715	1.00863	-0.00210639	0.945237	-0.0686943
Phosphate transporter, peroxisome	Transport, Peroxisomal	1.00715	1.00863	-0.00210639	0.945237	-0.0686943
phosphomevalonate kinase	Cholesterol Metabolism	1.00715	1.00863	-0.00210639	0.945237	-0.0686943
R group artificial flux	R Group Synthesis	1.00715	1.00863	-0.00210639	0.945237	-0.0686943
25-hydroxyvitamin D3 transport in mitochondria	Transport, Mitochondrial	1.00715	1.00863	-0.00210639	0.945237	-0.0686943
folylpolyglutamate synthetase (10fthf), mitochondrial	Folate Metabolism	1.00715	1.00863	-0.00210639	0.945237	-0.0686943
dTTP transport via dADP antiport	Transport, Mitochondrial	1.00715	1.00863	-0.00210639	0.945237	-0.0686943
beta-N-acetylhexosaminidase, lysosomal	Keratan sulfate degradation	1.00715	1.00863	-0.00210639	0.945237	-0.0686943
N-acetylglucosamine-6-sulfatase, lysosomal	Keratan sulfate degradation	1.00715	1.00863	-0.00210639	0.945237	-0.0686943
UMP kinase (dGTP)	Nucleotides	1.00715	1.00863	-0.00210639	0.945237	-0.0686943
L-methionine transport in via sodium symport	Transport, Extracellular	1.00715	1.00863	-0.00210639	0.945237	-0.0686943
dTTP transport via dUDP antiport	Transport, Mitochondrial	1.00715	1.00863	-0.00210639	0.945237	-0.0686943
lactaldehyde dehydrogenase	Pyruvate Metabolism	1.00715	1.00863	-0.00210639	0.945237	-0.0686943
fatty acid intracellular transport	Transport, Peroxisomal	1.00715	1.00863	-0.00210639	0.945237	-0.0686943
stearoyl-CoA desaturase (n-C18:0CoA -> n-C18:1CoA)	Fatty acid elongation	1.00715	1.00863	-0.00210639	0.945237	-0.0686943
retinal dehydrogenase	Vitamin A Metabolism	1.00715	1.00863	-0.00210639	0.945237	-0.0686943
carboxylic acid dissociation, mitochondrial	Miscellaneous	1.00715	1.00863	-0.00210639	0.945237	-0.0686943
carboxylic acid dissociation	Miscellaneous	1.00715	1.00863	-0.00210639	0.945237	-0.0686943
sterol 12-alpha-hydroxylase	Bile Acid Biosynthesis	1.00715	1.00863	-0.00210639	0.945237	-0.0686943
inositol transport via sodium symport	Transport, Extracellular	1.00715	1.00863	-0.00210639	0.945237	-0.0686943
malate transport, mitochondrial	Transport, Mitochondrial	1.00715	1.00863	-0.00210639	0.945237	-0.0686943
methylenetetrahydrofolate dehydrogenase (NADP)	Folate Metabolism	1.00715	1.00863	-0.00210639	0.945237	-0.0686943
cholate transport via sodium cotransport	Transport, Extracellular	1.00715	1.00863	-0.00210639	0.945237	-0.0686943
folylpolyglutamate synthetase	Folate Metabolism	1.00715	1.00863	-0.00210639	0.945237	-0.0686943
NADPH transporter, peroxisome	Transport, Peroxisomal	1.00715	1.00863	-0.00210639	0.945237	-0.0686943
NADP transporter, peroxisome	Transport, Peroxisomal	1.00715	1.00863	-0.00210639	0.945237	-0.0686943
dATP transport via dGDP antiport	Transport, Mitochondrial	1.00715	1.00863	-0.00210639	0.945237	-0.0686943
galactose-1-phosphate uridylyltransferase	Galactose metabolism	1.00715	1.00863	-0.00210639	0.945237	-0.0686943
dUTP transport via dUDP antiport	Transport, Mitochondrial	1.00715	1.00863	-0.00210639	0.945237	-0.0686943
UMP kinase (GTP)	Nucleotides	1.00715	1.00863	-0.00210639	0.945237	-0.0686943
Methylmalonyl-CoA decarboxylase, mitochondrial	Valine, Leucine, and Isoleucine Metabolism	1.00715	1.00863	-0.00210639	0.945237	-0.0686943
C-4 methyl sterol oxidase	Cholesterol Metabolism	1.00715	1.00863	-0.00210639	0.945237	-0.0686943
bicarbonate transport (Cl-/HCO3- exchange)	Transport, Extracellular	1.00715	1.00863	-0.00210639	0.945237	-0.0686943
acetone mitochondrial transport via proton symport	Transport, Mitochondrial	1.00715	1.00863	-0.00210639	0.945237	-0.0686943
Acetoacetate decarboxylation (irreversible), mitochondrial	Propanoate Metabolism	1.00715	1.00863	-0.00210639	0.945237	-0.0686943
alpha-mannosidase, lysosomal	N-Glycan Degradation	1.00715	1.00863	-0.00210639	0.945237	-0.0686943
beta-mannosidase, lysosomal	N-Glycan Degradation	1.00715	1.00863	-0.00210639	0.945237	-0.0686943
mannose efflux from lysosome	Transport, Lysosomal	1.00715	1.00863	-0.00210639	0.945237	-0.0686943
NADP transporter, endoplasmic reticulum	Transport, Endoplasmic Reticular	1.00715	1.00863	-0.00210639	0.945237	-0.0686943
superoxide dismutase	ROS Detoxification	1.00715	1.00863	-0.00210639	0.945237	-0.0686943
Hexadecanoate (n-C16:0) exchange		1.00715	1.00863	-0.00210639	0.945237	-0.0686943
Histidine transport (Na, H coupled)	Transport, Extracellular	1.00715	1.00863	-0.00210639	0.945237	-0.0686943
L-serine/L-threonine Na-dependent exchange (Thr-L in)	Transport, Extracellular	1.00715	1.00863	-0.00210639	0.945237	-0.0686943
L-threonine/L-asparagine Na-dependent exchange (Asn-L in)	Transport, Extracellular	1.00715	1.00863	-0.00210639	0.945237	-0.0686943
Dehydroepiandrosterone sulfotransferase	Steroid Metabolism	1.00715	1.00863	-0.00210639	0.945237	-0.0686943
prostaglandin uniport	Transport, Extracellular	1.00715	1.00863	-0.00210639	0.945237	-0.0686943
Steryl-sulfatase	Steroid Metabolism	1.00715	1.00863	-0.00210639	0.945237	-0.0686943
chloride transport via oxalate countertransport (2:1)	Transport, Extracellular	1.00715	1.00863	-0.00210639	0.945237	-0.0686943
L-leucine transport in via sodium symport	Transport, Extracellular	1.00715	1.00863	-0.00210639	0.945237	-0.0686943
Malate:thiosulfate antiport, mitochondrial	Transport, Mitochondrial	1.00715	1.00863	-0.00210639	0.945237	-0.0686943
Glycolaldehyde dehydrogenase	Glyoxylate and Dicarboxylate Metabolism	1.00715	1.00863	-0.00210639	0.945237	-0.0686943
sphingolipid long chain base kinase (sphinganine)	Sphingolipid Metabolism	1.00715	1.00863	-0.00210639	0.945237	-0.0686943
L-leucine transport via diffusion (extracellular to cytosol)	Transport, Extracellular	1.00715	1.00863	-0.00210639	0.945237	-0.0686943
L-sulfolactate exchange		1.00715	1.00863	-0.00210639	0.945237	-0.0686943
L-Cysteate:2-oxoglutarate aminotransferase	Cysteine Metabolism	1.00715	1.00863	-0.00210639	0.945237	-0.0686943
L-sulfolactate transport (cytosol to extracellular)	Cysteine Metabolism	1.00715	1.00863	-0.00210639	0.945237	-0.0686943
L-sulfolactate dehydrogenase (NAD+)	Cysteine Metabolism	1.00715	1.00863	-0.00210639	0.945237	-0.0686943
dUDP transport via dADP antiport	Transport, Mitochondrial	1.00715	1.00863	-0.00210639	0.945237	-0.0686943
Sphinganine 1-phosphate exchange		1.00715	1.00863	-0.00210639	0.945237	-0.0686943
sph1p transport	Transport, Extracellular	1.00715	1.00863	-0.00210639	0.945237	-0.0686943
fatty acyl-CoA desaturase (n-C18:2CoA -> n-C18:3CoA)	Fatty acid elongation	1.00715	1.00863	-0.00210639	0.945237	-0.0686943
5 alpha dihydrotesterone transport	Transport, Extracellular	1.00715	1.00863	-0.00210639	0.945237	-0.0686943
5alpha-Dihydrotestosterone exchange		1.00715	1.00863	-0.00210639	0.945237	-0.0686943
fatty acyl-CoA desaturase (n-C24:5CoA -> n-C24:6CoA)	Fatty acid elongation	1.00715	1.00863	-0.00210639	0.945237	-0.0686943
Hydroxymethylglutaryl CoA synthase (ir)	Cholesterol Metabolism	1.00715	1.00863	-0.00210639	0.945237	-0.0686943
acetyl-CoA C-acetyltransferase, mitochondrial	Tryptophan metabolism	1.00715	1.00863	-0.00210639	0.945237	-0.0686943
Adenosine deaminase, extracellular	Nucleotides	1.00715	1.00863	-0.00210639	0.945237	-0.0686943
inositol-1,3,4-trisphosphate 1-phosphatase	Inositol Phosphate Metabolism	1.00715	1.00863	-0.00210639	0.945237	-0.0686943
inositol-3,4-bisphosphate 4-phosphatase	Inositol Phosphate Metabolism	1.00715	1.00863	-0.00210639	0.945237	-0.0686943
myo-inositol 3-phosphatase	Inositol Phosphate Metabolism	1.00715	1.00863	-0.00210639	0.945237	-0.0686943
steroid sulfotransferase	Steroid Metabolism	1.00715	1.00863	-0.00210639	0.945237	-0.0686943
Steryl-sulfatase	Steroid Metabolism	1.00715	1.00863	-0.00210639	0.945237	-0.0686943
ribonucleoside-diphosphate reductase (UDP)	Nucleotides	1.00715	1.00863	-0.00210639	0.945237	-0.0686943
glyoxylate oxidase	Glyoxylate and Dicarboxylate Metabolism	1.00715	1.00863	-0.00210639	0.945237	-0.0686943
Na+/Ca2+-NH4+ exchange	Transport, Extracellular	1.00715	1.00863	-0.00210639	0.945237	-0.0686943
Isocitrate dehydrogenase (NAD+)	Citric Acid Cycle	1.00715	1.00863	-0.00210639	0.945237	-0.0686943
H transporter, peroxisome	Transport, Peroxisomal	1.00715	1.00863	-0.00210639	0.945237	-0.0686943
L-Lactate dehydrogenase, cytosolic/mitochondrial	Pyruvate Metabolism	1.00715	1.00863	-0.00210639	0.945237	-0.0686943
Fumarate:thiosulfate antiport, mitochondrial	Transport, Mitochondrial	1.00715	1.00863	-0.00210639	0.945237	-0.0686943
D-Alanine Oxidase (x)	D-alanine metabolism	1.00715	1.00863	-0.00210639	0.945237	-0.0686943
D-Alanine transport to perixosome	D-alanine metabolism	1.00715	1.00863	-0.00210639	0.945237	-0.0686943
DM dgtp(n)		1.00715	1.00863	-0.00210639	0.945237	-0.0686943
cytidylate kinase (dCMP)(GTP)	Nucleotides	1.00715	1.00863	-0.00210639	0.945237	-0.0686943
dGTP transport via dCDP antiport	Transport, Mitochondrial	1.00715	1.00863	-0.00210639	0.945237	-0.0686943
estrone intracellular transport	Transport, Endoplasmic Reticular	1.00715	1.00863	-0.00210639	0.945237	-0.0686943
methanol exchange		1.00715	1.00863	-0.00210639	0.945237	-0.0686943
Methanol diffusion	Transport, Extracellular	1.00715	1.00863	-0.00210639	0.945237	-0.0686943
Serotonin uniport	Transport, Extracellular	1.00715	1.00863	-0.00210639	0.945237	-0.0686943
cytidylate kinase (CMP,dCTP)	Nucleotides	1.00715	1.00863	-0.00210639	0.945237	-0.0686943
fatty-acyl-CoA elongation (n-C20:5CoA)	Fatty acid elongation	1.00715	1.00863	-0.00210639	0.945237	-0.0686943
nC22:6 exchange		1.00715	1.00863	-0.00210639	0.945237	-0.0686943
H2O transport, peroxisomal	Transport, Peroxisomal	1.00715	1.00863	-0.00210639	0.945237	-0.0686943
ribonucleoside-diphosphate reductase (ADP)	Nucleotides	1.00715	1.00863	-0.00210639	0.945237	-0.0686943
alcohol dehydrogenase (methanol)	Miscellaneous	1.00715	1.00863	-0.00210639	0.945237	-0.0686943
Diacylglycerol phosphate kinase (homo sapiens)	Glycerophospholipid Metabolism	1.00715	1.00863	-0.00210639	0.945237	-0.0686943
Apocarboxylase formation	Biotin Metabolism	1.00715	1.00863	-0.00210639	0.945237	-0.0686943
proteolysis of apoC-Lys-btn	Biotin Metabolism	1.00715	1.00863	-0.00210639	0.945237	-0.0686943
biotin-[acetyl-CoA-carboxylase] ligase	Biotin Metabolism	1.00715	1.00863	-0.00210639	0.945237	-0.0686943
holocarboxylase synthestase (biotin protein ligase)	Biotin Metabolism	1.00715	1.00863	-0.00210639	0.945237	-0.0686943
Acetate exchange		1.00715	1.00863	-0.00210639	0.945237	-0.0686943
superoxide anion transport via diffusion (peroxisome)	Transport, Peroxisomal	1.00715	1.00863	-0.00210639	0.945237	-0.0686943
superoxide dismutase, peroxisome	ROS Detoxification	1.00715	1.00863	-0.00210639	0.945237	-0.0686943
L-asparagine transport in via sodium symport	Transport, Extracellular	1.00715	1.00863	-0.00210639	0.945237	-0.0686943
bilirubin beta-diglucuronide transport MDR	Transport, Extracellular	1.00715	1.00863	-0.00210639	0.945237	-0.0686943
nucleotide phosphatase	NAD Metabolism	1.00715	1.00863	-0.00210639	0.945237	-0.0686943
cytidine transport (1:2 Na/cytd cotransport)	Transport, Extracellular	1.00715	1.00863	-0.00210639	0.945237	-0.0686943
fatty acid electroneutral transport	Transport, Extracellular	1.00715	1.00863	-0.00210639	0.945237	-0.0686943
adenosine facilated transport in cytosol	Transport, Extracellular	1.00715	1.00863	-0.00210639	0.945237	-0.0686943
L-cysteine/L-asparagine Na-dependent exchange (Asn-L in)	Transport, Extracellular	1.00715	1.00863	-0.00210639	0.945237	-0.0686943
dTDP transport via dADP antiport	Transport, Mitochondrial	1.00715	1.00863	-0.00210639	0.945237	-0.0686943
Chloride exchange		1.00715	1.00863	-0.00210639	0.945237	-0.0686943
Itaconate--CoA ligase (GDP-forming), mitochondrial	C5-Branched dibasic acid metabolism	1.00715	1.00863	-0.00210639	0.945237	-0.0686943
Itaconate--CoA ligase (ADP-forming), mitochondrial	C5-Branched dibasic acid metabolism	1.00715	1.00863	-0.00210639	0.945237	-0.0686943
dGDP transport via dCDP antiport	Transport, Mitochondrial	1.00715	1.00863	-0.00210639	0.945237	-0.0686943
cytidylate kinase (CMP),nuclear	Nucleotides	1.00715	1.00863	-0.00210639	0.945237	-0.0686943
Na+/Ca2+-K+ exchange	Transport, Extracellular	1.00715	1.00863	-0.00210639	0.945237	-0.0686943
L-histidine transport in via sodium symport	Transport, Extracellular	1.00715	1.00863	-0.00210639	0.945237	-0.0686943
deoyguanosine transport via diffusion	Transport, Extracellular	1.00715	1.00863	-0.00210639	0.945237	-0.0686943
Deoxyguanosine exchange		1.00715	1.00863	-0.00210639	0.945237	-0.0686943
UMP kinase (CTP),nuclear	Nucleotides	1.00715	1.00863	-0.00210639	0.945237	-0.0686943
thiamine-triphosphatase	Thiamine Metabolism	1.00715	1.00863	-0.00210639	0.945237	-0.0686943
5,6,7,8-Tetrahydrofolate transport, diffusion, mitochondrial	Transport, Mitochondrial	1.00715	1.00863	-0.00210639	0.945237	-0.0686943
L-phenylalanine transport via diffusion (extracellular to cytosol)	Transport, Extracellular	1.00715	1.00863	-0.00210639	0.945237	-0.0686943
5-Aminolevulinate mitochondrial transport	Heme Biosynthesis	1.00715	1.00863	-0.00210639	0.945237	-0.0686943
5-aminolevulinate synthase	Glycine, Serine, and Threonine Metabolism	1.00715	1.00863	-0.00210639	0.945237	-0.0686943
coproporphyrinogen oxidase (O2 required)	Heme Biosynthesis	1.00715	1.00863	-0.00210639	0.945237	-0.0686943
Ferrochelatase, mitochondrial	Heme Biosynthesis	1.00715	1.00863	-0.00210639	0.945237	-0.0686943
iron (II) transport	Transport, Mitochondrial	1.00715	1.00863	-0.00210639	0.945237	-0.0686943
hydroxymethylbilane synthase	Heme Biosynthesis	1.00715	1.00863	-0.00210639	0.945237	-0.0686943
Heme transport to cytosol	Transport, Mitochondrial	1.00715	1.00863	-0.00210639	0.945237	-0.0686943
porphobilinogen synthase	Heme Biosynthesis	1.00715	1.00863	-0.00210639	0.945237	-0.0686943
protoporphyrinogen IX mitochondrial transport	Heme Biosynthesis	1.00715	1.00863	-0.00210639	0.945237	-0.0686943
protoporphyrinogen oxidase, mitochondrial	Heme Biosynthesis	1.00715	1.00863	-0.00210639	0.945237	-0.0686943
uroporphyrinogen-III synthase	Heme Biosynthesis	1.00715	1.00863	-0.00210639	0.945237	-0.0686943
uroporphyrinogen decarboxylase (uroporphyrinogen III)	Heme Biosynthesis	1.00715	1.00863	-0.00210639	0.945237	-0.0686943
ATP synthase (four protons for one ATP)	Oxidative Phosphorylation	1.00715	1.00863	-0.00210639	0.945237	-0.0686943
L-alanine/L-threonine Na-dependent exchange (Ala-L in)	Transport, Extracellular	1.00715	1.00863	-0.00210639	0.945237	-0.0686943
3,4-Dihydroxyphenylacetaldehyde:NAD+ oxidoreductase	Tyrosine metabolism	1.00715	1.00863	-0.00210639	0.945237	-0.0686943
3,4-Dihydroxyphenylacetaldehyde:NADP+ oxidoreductase	Tyrosine metabolism	1.00715	1.00863	-0.00210639	0.945237	-0.0686943
R group artificial flux	R Group Synthesis	1.00715	1.00863	-0.00210639	0.945237	-0.0686943
nicotinate-nucleotide adenylyltransferase	NAD Metabolism	1.00715	1.00863	-0.00210639	0.945237	-0.0686943
dADP transport via dGDP antiport	Transport, Mitochondrial	1.00715	1.00863	-0.00210639	0.945237	-0.0686943
dTDP transport via ADP antiport	Transport, Mitochondrial	1.00715	1.00863	-0.00210639	0.945237	-0.0686943
inositol-1,4,5-trisphosphate 5-phosphatase	Inositol Phosphate Metabolism	1.00715	1.00863	-0.00210639	0.945237	-0.0686943
R group artificial flux	R Group Synthesis	1.00715	1.00863	-0.00210639	0.945237	-0.0686943
sphingomyelin deacylase	Sphingolipid Metabolism	1.00715	1.00863	-0.00210639	0.945237	-0.0686943
tetracosahexaenoic acid, n-3 exchange		1.00715	1.00863	-0.00210639	0.945237	-0.0686943
tetracosapentaenoic acid, n-3 exchange		1.00715	1.00863	-0.00210639	0.945237	-0.0686943
tetracosatetraenoic acid n-6 exchange		1.00715	1.00863	-0.00210639	0.945237	-0.0686943
fatty-acid--CoA ligase	Fatty acid activation	1.00715	1.00863	-0.00210639	0.945237	-0.0686943
fatty-acid--CoA ligase	Fatty acid activation	1.00715	1.00863	-0.00210639	0.945237	-0.0686943
fatty-acid--CoA ligase	Fatty acid activation	1.00715	1.00863	-0.00210639	0.945237	-0.0686943
fatty acid transport via diffusion	Transport, Extracellular	1.00715	1.00863	-0.00210639	0.945237	-0.0686943
fatty acid transport via diffusion	Transport, Extracellular	1.00715	1.00863	-0.00210639	0.945237	-0.0686943
fatty acid transport via diffusion	Transport, Extracellular	1.00715	1.00863	-0.00210639	0.945237	-0.0686943
L-3-aminoisobutyrate transaminase, mitochondrial	Valine, Leucine, and Isoleucine Metabolism	1.00715	1.00863	-0.00210639	0.945237	-0.0686943
3-amino-isobutyrate transport	Transport, Extracellular	1.00715	1.00863	-0.00210639	0.945237	-0.0686943
3-amino-isobutyrate transport, mitochondrial	Transport, Mitochondrial	1.00715	1.00863	-0.00210639	0.945237	-0.0686943
L-3-Amino-isobutanoate exchange		1.00715	1.00863	-0.00210639	0.945237	-0.0686943
7-alpha,24(S)-Dihydroxycholesterol exchange		1.00715	1.00863	-0.00210639	0.945237	-0.0686943
glycine oxidase, perixosomal	Glycine, Serine, and Threonine Metabolism	1.00715	1.00863	-0.00210639	0.945237	-0.0686943
oxysterol 7-alpha-hydroxylase	Bile Acid Biosynthesis	1.00715	1.00863	-0.00210639	0.945237	-0.0686943
cytochrome P450, family 46, subfamily A, polypeptide 1	Bile Acid Biosynthesis	1.00715	1.00863	-0.00210639	0.945237	-0.0686943
24 trihydroxy cholesterol transport	Transport, Endoplasmic Reticular	1.00715	1.00863	-0.00210639	0.945237	-0.0686943
24 trihydroxy cholesterol transport	Transport, Extracellular	1.00715	1.00863	-0.00210639	0.945237	-0.0686943
fatty acid transport via diffusion	Transport, Extracellular	1.00715	1.00863	-0.00210639	0.945237	-0.0686943
elaidic acid exchange		1.00715	1.00863	-0.00210639	0.945237	-0.0686943
fatty-acid--CoA ligase	Fatty acid activation	1.00715	1.00863	-0.00210639	0.945237	-0.0686943
R group artificial flux	R Group Synthesis	1.00715	1.00863	-0.00210639	0.945237	-0.0686943
sulfate transport via sodium symport	Transport, Extracellular	1.00715	1.00863	-0.00210639	0.945237	-0.0686943
fatty acid transport via diffusion	Transport, Extracellular	1.00715	1.00863	-0.00210639	0.945237	-0.0686943
Bilirubin beta-diglucuronide exchange		1.00715	1.00863	-0.00210639	0.945237	-0.0686943
galactose transport (uniport)	Transport, Extracellular	1.00715	1.00863	-0.00210639	0.945237	-0.0686943
biotinidase (biotin)	Biotin Metabolism	1.00715	1.00863	-0.00210639	0.945237	-0.0686943
dCTP transport via dADP antiport	Transport, Mitochondrial	1.00715	1.00863	-0.00210639	0.945237	-0.0686943
sulfate transport via chloride countertransport (2:1)	Transport, Extracellular	1.00715	1.00863	-0.00210639	0.945237	-0.0686943
malic enzyme (NAD), mitochondrial	Pyruvate Metabolism	1.00715	1.00863	-0.00210639	0.945237	-0.0686943
3-mercaptolactate-cysteine disulfide exchange		1.00715	1.00863	-0.00210639	0.945237	-0.0686943
3-mercaptolactate:cysteine reductase	Cysteine Metabolism	1.00715	1.00863	-0.00210639	0.945237	-0.0686943
3-Mercaptolactate:NAD+ oxidoreductase	Cysteine Metabolism	1.00715	1.00863	-0.00210639	0.945237	-0.0686943
3-mercaptolactate-cysteine disulfide transport, extracellular	Transport, Extracellular	1.00715	1.00863	-0.00210639	0.945237	-0.0686943
L-serine/L-asparagine Na-dependent exchange (Ser-L in)	Transport, Extracellular	1.00715	1.00863	-0.00210639	0.945237	-0.0686943
C-14 sterol reductase	Cholesterol Metabolism	1.00715	1.00863	-0.00210639	0.945237	-0.0686943
C-3 sterol keto reductase (zymosterol)	Cholesterol Metabolism	1.00715	1.00863	-0.00210639	0.945237	-0.0686943
C-4 sterol methyl oxidase (4,4-dimethylzymosterol)	Cholesterol Metabolism	1.00715	1.00863	-0.00210639	0.945237	-0.0686943
CO2 endoplasmic reticular transport via diffusion	Transport, Endoplasmic Reticular	1.00715	1.00863	-0.00210639	0.945237	-0.0686943
dimethylallyltranstransferase	Cholesterol Metabolism	1.00715	1.00863	-0.00210639	0.945237	-0.0686943
FADH2 transporter, endoplasmic reticulum	Transport, Endoplasmic Reticular	1.00715	1.00863	-0.00210639	0.945237	-0.0686943
FAD transporter, endoplasmic reticulum	Transport, Endoplasmic Reticular	1.00715	1.00863	-0.00210639	0.945237	-0.0686943
lipid, flip-flop intracellular transport	Transport, Peroxisomal	1.00715	1.00863	-0.00210639	0.945237	-0.0686943
geranyltranstransferase	Cholesterol Metabolism	1.00715	1.00863	-0.00210639	0.945237	-0.0686943
isopentenyl-diphosphate D-isomerase	Cholesterol Metabolism	1.00715	1.00863	-0.00210639	0.945237	-0.0686943
cytochrome P450 lanosterol 14-alpha-demethylase	Cholesterol Metabolism	1.00715	1.00863	-0.00210639	0.945237	-0.0686943
lanosterol synthase	Cholesterol Metabolism	1.00715	1.00863	-0.00210639	0.945237	-0.0686943
Squalene epoxidase, endoplasmic reticular (NADP)	Cholesterol Metabolism	1.00715	1.00863	-0.00210639	0.945237	-0.0686943
Squalene synthase	Cholesterol Metabolism	1.00715	1.00863	-0.00210639	0.945237	-0.0686943
D-lactate transport via proton symport	Transport, Extracellular	1.00715	1.00863	-0.00210639	0.945237	-0.0686943
D-lactate exchange		1.00715	1.00863	-0.00210639	0.945237	-0.0686943
dTTP transport via dGDP antiport	Transport, Mitochondrial	1.00715	1.00863	-0.00210639	0.945237	-0.0686943
L-carnitine inward uniport	Transport, Extracellular	1.00715	1.00863	-0.00210639	0.945237	-0.0686943
isocitrate dehydrogenase (NADP)	Citric Acid Cycle	1.00715	1.00863	-0.00210639	0.945237	-0.0686943
succinate transport via sodium symport	Transport, Extracellular	1.00715	1.00863	-0.00210639	0.945237	-0.0686943
cytidylate kinase (dCMP)	Nucleotides	1.00715	1.00863	-0.00210639	0.945237	-0.0686943
L-lysine transport via diffusion (extracellular to cytosol)	Transport, Extracellular	1.00715	1.00863	-0.00210639	0.945237	-0.0686943
R group artificial flux	R Group Synthesis	1.00715	1.00863	-0.00210639	0.945237	-0.0686943
R group artificial flux	R Group Synthesis	1.00715	1.00863	-0.00210639	0.945237	-0.0686943
R group artificial flux	R Group Synthesis	1.00715	1.00863	-0.00210639	0.945237	-0.0686943
L-cysteine/L-threonine Na-dependent exchange (Thr-L in)	Transport, Extracellular	1.00715	1.00863	-0.00210639	0.945237	-0.0686943
degradation of proteoglycan linkage region, lysosomal	Chondroitin sulfate degradation	1.00715	1.00863	-0.00210639	0.945237	-0.0686943
acyl-CoA dehydrogenase (isovaleryl-CoA), mitochondrial	Valine, Leucine, and Isoleucine Metabolism	1.00715	1.00863	-0.00210639	0.945237	-0.0686943
methylcrotonoyl-CoA carboxylase, mitochondrial	Valine, Leucine, and Isoleucine Metabolism	1.00715	1.00863	-0.00210639	0.945237	-0.0686943
methylglutaconyl-CoA hydratase (reversible), mitochondrial	Valine, Leucine, and Isoleucine Metabolism	1.00715	1.00863	-0.00210639	0.945237	-0.0686943
2-oxoisovalerate dehydrogenase (acylating; 4-methyl-2-oxopentaoate), mitochondrial	Valine, Leucine, and Isoleucine Metabolism	1.00715	1.00863	-0.00210639	0.945237	-0.0686943
lysophosphatidylcholine (homo sapiens) exchange		1.00715	1.00863	-0.00210639	0.945237	-0.0686943
phospholipase A2	Glycerophospholipid Metabolism	1.00715	1.00863	-0.00210639	0.945237	-0.0686943
acyl-Coenzyme A oxidase 2, branched chain	Bile Acid Biosynthesis	1.00715	1.00863	-0.00210639	0.945237	-0.0686943
aldo-keto reductase family 1, member C4 (chlordecone reductase; 3-alpha hydroxysteroid dehydrogenase, type I; dihydrodiol dehydrogenase 4)	Bile Acid Biosynthesis	1.00715	1.00863	-0.00210639	0.945237	-0.0686943
aldo-keto reductase family 1, member D1 (delta 4-3-ketosteroid-5-beta-reductase)	Bile Acid Biosynthesis	1.00715	1.00863	-0.00210639	0.945237	-0.0686943
alpha-methylacyl-CoA racemase	Bile Acid Biosynthesis	1.00715	1.00863	-0.00210639	0.945237	-0.0686943
hydroxysteroid (17-beta) dehydrogenase 4	Bile Acid Biosynthesis	1.00715	1.00863	-0.00210639	0.945237	-0.0686943
5-beta-cholestane-3-alpha,7-alpha,12-alpha-triol 27-hydroxylase	Bile Acid Biosynthesis	1.00715	1.00863	-0.00210639	0.945237	-0.0686943
5-beta-cholestane-3-alpha,7-alpha,12-alpha-triol 27-hydroxylase	Bile Acid Biosynthesis	1.00715	1.00863	-0.00210639	0.945237	-0.0686943
5-beta-cholestane-3-alpha,7-alpha,12-alpha-triol 27-hydroxylase	Bile Acid Biosynthesis	1.00715	1.00863	-0.00210639	0.945237	-0.0686943
peroxisomal thiolase 2	Bile Acid Biosynthesis	1.00715	1.00863	-0.00210639	0.945237	-0.0686943
lipid, flip-flop intracellular transport	Transport, Peroxisomal	1.00715	1.00863	-0.00210639	0.945237	-0.0686943
Very-long-chain-fatty-acid-CoA ligase	Bile Acid Biosynthesis	1.00715	1.00863	-0.00210639	0.945237	-0.0686943
lipid, flip-flop intracellular transport	Transport, Endoplasmic Reticular	1.00715	1.00863	-0.00210639	0.945237	-0.0686943
lipid, flip-flop intracellular transport	Transport, Mitochondrial	1.00715	1.00863	-0.00210639	0.945237	-0.0686943
Ca ATPase	Transport, Extracellular	1.00715	1.00863	-0.00210639	0.945237	-0.0686943
fatty-acyl-CoA elongation (n-C20:4CoA)	Fatty acid elongation	1.00715	1.00863	-0.00210639	0.945237	-0.0686943
adenylate kinase (d form)	Nucleotides	1.00715	1.00863	-0.00210639	0.945237	-0.0686943
malic enzyme (NADP)	Pyruvate Metabolism	1.00715	1.00863	-0.00210639	0.945237	-0.0686943
Dopamine 3-0-sulfate transport (diffusion)	Transport, Extracellular	1.00715	1.00863	-0.00210639	0.945237	-0.0686943
Dopamine Sulfotransferase	Tyrosine metabolism	1.00715	1.00863	-0.00210639	0.945237	-0.0686943
Dopamine 3-O-sulfate exchange		1.00715	1.00863	-0.00210639	0.945237	-0.0686943
Beta oxidation of long chain fatty acid	Fatty acid oxidation, peroxisome	1.00715	1.00863	-0.00210639	0.945237	-0.0686943
Beta oxidation of long chain fatty acid	Fatty acid oxidation, peroxisome	1.00715	1.00863	-0.00210639	0.945237	-0.0686943
L-lactate dehydrogenase	Glycolysis/Gluconeogenesis	1.00715	1.00863	-0.00210639	0.945237	-0.0686943
dCDP transport via dADP antiport	Transport, Mitochondrial	1.00715	1.00863	-0.00210639	0.945237	-0.0686943
beta-N-acetylhexosaminidase, lysosomal	Keratan sulfate degradation	1.00715	1.00863	-0.00210639	0.945237	-0.0686943
N-acetylglucosamine-6-sulfatase, lysosomal	Keratan sulfate degradation	1.00715	1.00863	-0.00210639	0.945237	-0.0686943
adenosine kinase	Nucleotides	1.00715	1.00863	-0.00210639	0.945237	-0.0686943
phosphatidylinositol 4-kinase, nuclear	Inositol Phosphate Metabolism	1.00715	1.00863	-0.00210639	0.945237	-0.0686943
T3 transport via bicarbonate countertransport	Transport, Extracellular	1.00715	1.00863	-0.00210639	0.945237	-0.0686943
Beta oxidation of long chain fatty acid	Fatty acid oxidation, peroxisome	1.00715	1.00863	-0.00210639	0.945237	-0.0686943
fatty acid intracellular transport	Transport, Peroxisomal	1.00715	1.00863	-0.00210639	0.945237	-0.0686943
udpacgal intracellular transport	Transport, Lysosomal	1.00715	1.00863	-0.00210639	0.945237	-0.0686943
udp intracellular transport	Transport, Lysosomal	1.00715	1.00863	-0.00210639	0.945237	-0.0686943
R group artificial flux	R Group Synthesis	1.00715	1.00863	-0.00210639	0.945237	-0.0686943
gulonate dehydrogenase, endoplasmic reticulum	Pentose and Glucuronate Interconversions	1.00715	1.00863	-0.00210639	0.945237	-0.0686943
fatty acid transport via diffusion	Transport, Extracellular	1.00715	1.00863	-0.00210639	0.945237	-0.0686943
Beta oxidation of long chain fatty acid	Fatty acid oxidation, peroxisome	1.00715	1.00863	-0.00210639	0.945237	-0.0686943
Iodide:hydrogen-peroxide oxidoreductase 4	Tyrosine metabolism	1.00715	1.00863	-0.00210639	0.945237	-0.0686943
retinyl ester hydrolase, extracellular	Vitamin A Metabolism	1.00715	1.00863	-0.00210639	0.945237	-0.0686943
fatty acid intracellular transport	Transport, Peroxisomal	1.00715	1.00863	-0.00210639	0.945237	-0.0686943
3 beta-hydroxysteroid dehydrogenase/delta 5-->4-isomerase type I	Steroid Metabolism	1.00715	1.00863	-0.00210639	0.945237	-0.0686943
Phosphatidylserine synthase homo sapiens	Glycerophospholipid Metabolism	1.00715	1.00863	-0.00210639	0.945237	-0.0686943
DM datp(n)		1.00715	1.00863	-0.00210639	0.945237	-0.0686943
R group artificial flux	R Group Synthesis	1.00715	1.00863	-0.00210639	0.945237	-0.0686943
Beta oxidation of long chain fatty acid	Fatty acid oxidation, peroxisome	1.00715	1.00863	-0.00210639	0.945237	-0.0686943
hydroxypyruvate decarboxylase	Glyoxylate and Dicarboxylate Metabolism	1.00715	1.00863	-0.00210639	0.945237	-0.0686943
L-valine transport in via sodium symport	Transport, Extracellular	1.00715	1.00863	-0.00210639	0.945237	-0.0686943
fatty acid 9-cis-retinol exchange		1.00715	1.00863	-0.00210639	0.945237	-0.0686943
L-threonine/L-glutamine Na-dependent exchange (Gln-L in)	Transport, Extracellular	1.00715	1.00863	-0.00210639	0.945237	-0.0686943
folylpolyglutamate synthetase (10fthf)	Folate Metabolism	1.00715	1.00863	-0.00210639	0.945237	-0.0686943
retinol dehydrogenase (11-cis,NADH)	Vitamin A Metabolism	1.00715	1.00863	-0.00210639	0.945237	-0.0686943
cystathionine beta-synthase	Methionine Metabolism	1.00715	1.00863	-0.00210639	0.945237	-0.0686943
hydroxy-delta-5-steroid dehydrogenase, 3 beta- and steroid delta-isomerase 7	Bile Acid Biosynthesis	1.00715	1.00863	-0.00210639	0.945237	-0.0686943
fatty acid intracellular transport	Transport, Peroxisomal	1.00715	1.00863	-0.00210639	0.945237	-0.0686943
D-Fructose exchange		1.00715	1.00863	-0.00210639	0.945237	-0.0686943
phosphatidate cytidylyltransferase	Glycerophospholipid Metabolism	1.00715	1.00863	-0.00210639	0.945237	-0.0686943
L-cystine/glycine exchanger (cystine in)	Transport, Extracellular	1.00715	1.00863	-0.00210639	0.945237	-0.0686943
adenylosuccinate lyase	IMP Biosynthesis	1.00715	1.00863	-0.00210639	0.945237	-0.0686943
phosphoribosylaminoimidazole carboxylase	IMP Biosynthesis	1.00715	1.00863	-0.00210639	0.945237	-0.0686943
phosphoribosylglycinamide formyltransferase	IMP Biosynthesis	1.00715	1.00863	-0.00210639	0.945237	-0.0686943
phosphoribosylglycinamide synthase	IMP Biosynthesis	1.00715	1.00863	-0.00210639	0.945237	-0.0686943
phosphoribosylaminoimidazole synthase	IMP Biosynthesis	1.00715	1.00863	-0.00210639	0.945237	-0.0686943
phosphoribosylaminoimidazolesuccinocarboxamide synthase	IMP Biosynthesis	1.00715	1.00863	-0.00210639	0.945237	-0.0686943
phosphoribosylformylglycinamidine synthase	IMP Biosynthesis	1.00715	1.00863	-0.00210639	0.945237	-0.0686943
carnitine O-palmitoyltransferase	Carnitine shuttle	1.00715	1.00863	-0.00210639	0.945237	-0.0686943
carnitine transferase	Carnitine shuttle	1.00715	1.00863	-0.00210639	0.945237	-0.0686943
transport into the mitochondria (carnitine)	Carnitine shuttle	1.00715	1.00863	-0.00210639	0.945237	-0.0686943
aconitase	Citric Acid Cycle	1.00715	1.00863	-0.00210639	0.945237	-0.0686943
L-cysteine/L-glutamine Na-dependent exchange (Cys-L in)	Transport, Extracellular	1.00715	1.00863	-0.00210639	0.945237	-0.0686943
sterol 12-alpha-hydroxylase (nadh)	Bile Acid Biosynthesis	1.00715	1.00863	-0.00210639	0.945237	-0.0686943
carnitine O-stearoyl transferase	Carnitine shuttle	1.00715	1.00863	-0.00210639	0.945237	-0.0686943
carnitine O-stearoyl transferase	Carnitine shuttle	1.00715	1.00863	-0.00210639	0.945237	-0.0686943
C180 transport into the mitochondria	Carnitine shuttle	1.00715	1.00863	-0.00210639	0.945237	-0.0686943
fatty-acid--CoA ligase	Fatty acid activation	1.00715	1.00863	-0.00210639	0.945237	-0.0686943
androsterone transport	Transport, Extracellular	1.00715	1.00863	-0.00210639	0.945237	-0.0686943
androsterone intracellular transport	Transport, Endoplasmic Reticular	1.00715	1.00863	-0.00210639	0.945237	-0.0686943
Androsterone exchange		1.00715	1.00863	-0.00210639	0.945237	-0.0686943
Hydroxymethylglutaryl-CoA reversible peroxisomal transport	Transport, Peroxisomal	1.00715	1.00863	-0.00210639	0.945237	-0.0686943
dATP transport via ATP antiport	Transport, Mitochondrial	1.00715	1.00863	-0.00210639	0.945237	-0.0686943
dTTP transport via dTDP antiport	Transport, Mitochondrial	1.00715	1.00863	-0.00210639	0.945237	-0.0686943
adenine phosphoribosyltransferase	Salvage Pathway	1.00715	1.00863	-0.00210639	0.945237	-0.0686943
bicarbonate transport (HCl/NaHCO3 exchange)	Transport, Extracellular	1.00715	1.00863	-0.00210639	0.945237	-0.0686943
4-aminobutyrate reversible transport in via proton symport	Transport, Extracellular	1.00715	1.00863	-0.00210639	0.945237	-0.0686943
11-beta-hydroxysteroid dehydrogenase type 1	Steroid Metabolism	1.00715	1.00863	-0.00210639	0.945237	-0.0686943
11-beta-hydroxysteroid dehydrogenase type 2	Steroid Metabolism	1.00715	1.00863	-0.00210639	0.945237	-0.0686943
galactose transport via sodium symport	Transport, Extracellular	1.00715	1.00863	-0.00210639	0.945237	-0.0686943
phosphatidylinositol-3,4,5-trisphosphate 3-phosphatase	Inositol Phosphate Metabolism	1.00715	1.00863	-0.00210639	0.945237	-0.0686943
dolichol diffusion, human (liver)	N-Glycan Biosynthesis	1.00715	1.00863	-0.00210639	0.945237	-0.0686943
dolichol diffusion, human (uterus)	N-Glycan Biosynthesis	1.00715	1.00863	-0.00210639	0.945237	-0.0686943
Dolichol kinase, human (liver)	N-Glycan Biosynthesis	1.00715	1.00863	-0.00210639	0.945237	-0.0686943
Dolichol kinase, human (uterus)	N-Glycan Biosynthesis	1.00715	1.00863	-0.00210639	0.945237	-0.0686943
Dolichol-phosphate phosphohydrolase, human (liver)	N-Glycan Biosynthesis	1.00715	1.00863	-0.00210639	0.945237	-0.0686943
Dolichol-phosphate phosphohydrolase, human (uterus)	N-Glycan Biosynthesis	1.00715	1.00863	-0.00210639	0.945237	-0.0686943
L-serine/L-asparagine Na-dependent exchange (Asn-L in)	Transport, Extracellular	1.00715	1.00863	-0.00210639	0.945237	-0.0686943
Pyridoxal 5-phosphate phosphatase	Vitamin B6 Metabolism	1.00715	1.00863	-0.00210639	0.945237	-0.0686943
Deoxyadenosine deaminase, extracellular	Nucleotides	1.00715	1.00863	-0.00210639	0.945237	-0.0686943
Na+-Cl- cotransport	Transport, Extracellular	1.00715	1.00863	-0.00210639	0.945237	-0.0686943
R group artificial flux	R Group Synthesis	1.00715	1.00863	-0.00210639	0.945237	-0.0686943
inorganic diphosphatase, endoplasmic reticulum	Miscellaneous	1.00715	1.00863	-0.00210639	0.945237	-0.0686943
24,25-Dihydroxyvitamin D3 transport from cytoplasm	Transport, Extracellular	1.00715	1.00863	-0.00210639	0.945237	-0.0686943
24,25-Dihydroxyvitamin D3 transport from mitochondria	Transport, Mitochondrial	1.00715	1.00863	-0.00210639	0.945237	-0.0686943
24R-Vitamin D-25-hydroxylase (D3)	Vitamin D	1.00715	1.00863	-0.00210639	0.945237	-0.0686943
L-alanine/glutamine reversible exchange	Transport, Extracellular	1.00715	1.00863	-0.00210639	0.945237	-0.0686943
24R,25-Dihydroxyvitamin D3 exchange		1.00715	1.00863	-0.00210639	0.945237	-0.0686943
25-hydroxyvitamin D2 transport in mitochondria	Transport, Mitochondrial	1.00715	1.00863	-0.00210639	0.945237	-0.0686943
25-hydroxyvitamin D2 transport from mitochondria	Transport, Mitochondrial	1.00715	1.00863	-0.00210639	0.945237	-0.0686943
catalase	ROS Detoxification	1.00715	1.00863	-0.00210639	0.945237	-0.0686943
guanosine kinase (mitochondrial)	Nucleotides	1.00715	1.00863	-0.00210639	0.945237	-0.0686943
H2O endoplasmic reticulum transport	Transport, Endoplasmic Reticular	1.00715	1.00863	-0.00210639	0.945237	-0.0686943
phosphate transporter, mitochondrial	Transport, Mitochondrial	1.00715	1.00863	-0.00210639	0.945237	-0.0686943
phosphatidylinositol 3-phosphate 5-kinase	Inositol Phosphate Metabolism	1.00715	1.00863	-0.00210639	0.945237	-0.0686943
acetate reversible transport via proton symport	Transport, Extracellular	1.00715	1.00863	-0.00210639	0.945237	-0.0686943
glutamine phosphoribosyldiphosphate amidotransferase	IMP Biosynthesis	1.00715	1.00863	-0.00210639	0.945237	-0.0686943
L-threonine/glycine reversible exchange	Transport, Extracellular	1.00715	1.00863	-0.00210639	0.945237	-0.0686943
5-glutamyl-DHF transport, lysosomal	Transport, Lysosomal	1.00715	1.00863	-0.00210639	0.945237	-0.0686943
cytidylate kinase (dCMP)	Nucleotides	1.00715	1.00863	-0.00210639	0.945237	-0.0686943
Deoxycytidine kinase, nuclear (UTP)	Nucleotides	1.00715	1.00863	-0.00210639	0.945237	-0.0686943
dCTP demand		1.00715	1.00863	-0.00210639	0.945237	-0.0686943
testosterone sulfate exchange		1.00715	1.00863	-0.00210639	0.945237	-0.0686943
testosterone sulfotransferase	Steroid Metabolism	1.00715	1.00863	-0.00210639	0.945237	-0.0686943
sulfonated testosterone transport	Transport, Extracellular	1.00715	1.00863	-0.00210639	0.945237	-0.0686943
testosterone intracellular transport	Transport, Endoplasmic Reticular	1.00715	1.00863	-0.00210639	0.945237	-0.0686943
pentadecanoate exchange		1.00715	1.00863	-0.00210639	0.945237	-0.0686943
fatty-acid--CoA ligase	Fatty acid activation	1.00715	1.00863	-0.00210639	0.945237	-0.0686943
Beta oxidation of long chain fatty acid (odd chain)	Fatty acid oxidation	1.00715	1.00863	-0.00210639	0.945237	-0.0686943
carnitine fatty-acyl transferase	Carnitine shuttle	1.00715	1.00863	-0.00210639	0.945237	-0.0686943
pentadecanoate transport into the mitochondria	Carnitine shuttle	1.00715	1.00863	-0.00210639	0.945237	-0.0686943
pentadecanoate transport into the mitochondria	Carnitine shuttle	1.00715	1.00863	-0.00210639	0.945237	-0.0686943
fatty acid transport via diffusion	Transport, Extracellular	1.00715	1.00863	-0.00210639	0.945237	-0.0686943
phosphatidylinositol-4,5-bisphosphate 4-phosphatase	Inositol Phosphate Metabolism	1.00715	1.00863	-0.00210639	0.945237	-0.0686943
D-Alanine exchange		1.00715	1.00863	-0.00210639	0.945237	-0.0686943
acetyl-CoA C-acetyltransferase	Tryptophan metabolism	1.00715	1.00863	-0.00210639	0.945237	-0.0686943
L-lactate dehydrogenase	Pyruvate Metabolism	1.00715	1.00863	-0.00210639	0.945237	-0.0686943
3 alpha-hydroxysteroid dehydrogenase (type 3)	Steroid Metabolism	1.00715	1.00863	-0.00210639	0.945237	-0.0686943
bilirubin beta-diglucuronide transport via bicarbonate countertransport	Transport, Extracellular	1.00715	1.00863	-0.00210639	0.945237	-0.0686943
3,4-Dihydroxyphenylethyleneglycol:NAD+ oxidoreductase	Tyrosine metabolism	1.00715	1.00863	-0.00210639	0.945237	-0.0686943
3,4-Dihydroxyphenylethyleneglycol transport (diffusion)	Transport, Extracellular	1.00715	1.00863	-0.00210639	0.945237	-0.0686943
3,4-Dihydroxyphenylethyleneglycol exchange		1.00715	1.00863	-0.00210639	0.945237	-0.0686943
galactose transport via sodium symport	Transport, Extracellular	1.00715	1.00863	-0.00210639	0.945237	-0.0686943
dATP transport via dUDP antiport	Transport, Mitochondrial	1.00715	1.00863	-0.00210639	0.945237	-0.0686943
phosphatidylinositol phospholipase C	Inositol Phosphate Metabolism	1.00715	1.00863	-0.00210639	0.945237	-0.0686943
cytidylate kinase (dCMP,CTP),nuclear	Nucleotides	1.00715	1.00863	-0.00210639	0.945237	-0.0686943
alcohol dehydrogenase (D-1,2-propanediol)	Pyruvate Metabolism	1.00715	1.00863	-0.00210639	0.945237	-0.0686943
3,5-cyclic-nucleotide phosphodiesterase	Nucleotides	1.00715	1.00863	-0.00210639	0.945237	-0.0686943
fatty acid retinol efflux (9-cis)	Transport, Extracellular	1.00715	1.00863	-0.00210639	0.945237	-0.0686943
6,7-dihydropteridine reductase	Tetrahydrobiopterin	1.00715	1.00863	-0.00210639	0.945237	-0.0686943
R group artificial flux	R Group Synthesis	1.00715	1.00863	-0.00210639	0.945237	-0.0686943
testosterone glucuronide exchange		1.00715	1.00863	-0.00210639	0.945237	-0.0686943
glucuronidated compound transport	Transport, Extracellular	1.00715	1.00863	-0.00210639	0.945237	-0.0686943
glucuronidated compound transport	Transport, Endoplasmic Reticular	1.00715	1.00863	-0.00210639	0.945237	-0.0686943
UDP-glucuronosyltransferase 1-10 precursor, microsomal	Steroid Metabolism	1.00715	1.00863	-0.00210639	0.945237	-0.0686943
retinol isomerase (9-cis)	Vitamin A Metabolism	1.00715	1.00863	-0.00210639	0.945237	-0.0686943
Beta oxidation of long chain fatty acid	Fatty acid oxidation, peroxisome	1.00715	1.00863	-0.00210639	0.945237	-0.0686943
fatty acid intracellular transport	Transport, Peroxisomal	1.00715	1.00863	-0.00210639	0.945237	-0.0686943
fatty acid intracellular transport	Transport, Peroxisomal	1.00715	1.00863	-0.00210639	0.945237	-0.0686943
dADP transport via dTDP antiport	Transport, Mitochondrial	1.00715	1.00863	-0.00210639	0.945237	-0.0686943
O-acetylcarnintine transport into mitochondria via diffusion	Transport, Mitochondrial	1.00715	1.00863	-0.00210639	0.945237	-0.0686943
degradation of proteoglycan linkage region, lysosomal	Chondroitin sulfate degradation	1.00715	1.00863	-0.00210639	0.945237	-0.0686943
Lecithin retinol acyltransferase (9-cis)	Vitamin A Metabolism	1.00715	1.00863	-0.00210639	0.945237	-0.0686943
5-nucleotidase	NAD Metabolism	1.00715	1.00863	-0.00210639	0.945237	-0.0686943
deoxycytidine transport via diffusion	Transport, Extracellular	1.00715	1.00863	-0.00210639	0.945237	-0.0686943
Deoxycytidine exchange		1.00715	1.00863	-0.00210639	0.945237	-0.0686943
Phosphoenolpyruvate carboxykinase (GTP)	Glycolysis/Gluconeogenesis	1.00715	1.00863	-0.00210639	0.945237	-0.0686943
R group artificial flux	R Group Synthesis	1.00715	1.00863	-0.00210639	0.945237	-0.0686943
Adenosine exchange		1.00715	1.00863	-0.00210639	0.945237	-0.0686943
3-methyl-2-oxobutanoate mitochondrial transport via proton symport	Transport, Mitochondrial	1.00715	1.00863	-0.00210639	0.945237	-0.0686943
valine transaminase	Valine, Leucine, and Isoleucine Metabolism	1.00715	1.00863	-0.00210639	0.945237	-0.0686943
Hydrogen peroxide exchange		1.00715	1.00863	-0.00210639	0.945237	-0.0686943
D-Serine/Glutamine reversible exchange	Transport, Extracellular	1.00715	1.00863	-0.00210639	0.945237	-0.0686943
D-Serine/Glycine reversible exchange	Transport, Extracellular	1.00715	1.00863	-0.00210639	0.945237	-0.0686943
L-serine/L-threonine Na-dependent exchange (Ser-L in)	Transport, Extracellular	1.00715	1.00863	-0.00210639	0.945237	-0.0686943
Oxalate exchange		1.00715	1.00863	-0.00210639	0.945237	-0.0686943
FMN adenylyltransferase	Riboflavin Metabolism	1.00715	1.00863	-0.00210639	0.945237	-0.0686943
hypoxanthine diffusion in peroxisome	Transport, Peroxisomal	1.00715	1.00863	-0.00210639	0.945237	-0.0686943
xanthine oxidase	Purine Catabolism	1.00715	1.00863	-0.00210639	0.945237	-0.0686943
phosphatidic acid phosphatase	Triacylglycerol Synthesis	1.00715	1.00863	-0.00210639	0.945237	-0.0686943
R group coenzyme a ligase	R Group Synthesis	1.00715	1.00863	-0.00210639	0.945237	-0.0686943
lipase	Triacylglycerol Synthesis	1.00715	1.00863	-0.00210639	0.945237	-0.0686943
3-Methyl-2-oxopentanoate mitochondrial transport via proton symport	Transport, Mitochondrial	1.00715	1.00863	-0.00210639	0.945237	-0.0686943
isoleucine transaminase	Valine, Leucine, and Isoleucine Metabolism	1.00715	1.00863	-0.00210639	0.945237	-0.0686943
electron transfer flavoprotein	Fatty acid oxidation	1.00715	1.00863	-0.00210639	0.945237	-0.0686943
Electron transfer flavoprotein-ubiquinone oxidoreductase	Fatty acid oxidation	1.00715	1.00863	-0.00210639	0.945237	-0.0686943
3-oxoacid CoA-transferase	Valine, Leucine, and Isoleucine Metabolism	1.00715	1.00863	-0.00210639	0.945237	-0.0686943
methylenetetrahydrofolate dehydrogenase (NAD), mitochondrial	Folate Metabolism	1.00715	1.00863	-0.00210639	0.945237	-0.0686943
glycine hydroxymethyltransferase, reversible	Glycine, Serine, and Threonine Metabolism	1.00715	1.00863	-0.00210639	0.945237	-0.0686943
13-cis-4-oxo-retinoic acid isomerase	Vitamin A Metabolism	1.00715	1.00863	-0.00210639	0.945237	-0.0686943
3 beta-hydroxysteroid dehydrogenase/delta 5-->4-isomerase type I	Steroid Metabolism	1.00715	1.00863	-0.00210639	0.945237	-0.0686943
Cytochrome P450 17A1	Steroid Metabolism	1.00715	1.00863	-0.00210639	0.945237	-0.0686943
Sphingosine 1-phosphate exchange		1.00715	1.00863	-0.00210639	0.945237	-0.0686943
sphingosine-1-phosphate transport	Transport, Extracellular	1.00715	1.00863	-0.00210639	0.945237	-0.0686943
acetaldehyde mitochondrial diffusion	Transport, Mitochondrial	1.00715	1.00863	-0.00210639	0.945237	-0.0686943
aldehyde dehydrogenase (acetylaldehyde, NAD), mitochondrial	Glycolysis/Gluconeogenesis	1.00715	1.00863	-0.00210639	0.945237	-0.0686943
6-glutamyl-DHF transport,m mitochondrial	Transport, Mitochondrial	1.00715	1.00863	-0.00210639	0.945237	-0.0686943
Serine transport (Na, H coupled)	Transport, Extracellular	1.00715	1.00863	-0.00210639	0.945237	-0.0686943
cytidine transport in via sodium symport	Transport, Extracellular	1.00715	1.00863	-0.00210639	0.945237	-0.0686943
Estrone 3-sulfate exchange		1.00715	1.00863	-0.00210639	0.945237	-0.0686943
UMP kinase (GTP),nuclear	Nucleotides	1.00715	1.00863	-0.00210639	0.945237	-0.0686943
phosphatidylinositol 3-phosphate 4-kinase	Inositol Phosphate Metabolism	1.00715	1.00863	-0.00210639	0.945237	-0.0686943
fatty-acyl-CoA elongation (n-C20:4CoA)	Fatty acid elongation	1.00715	1.00863	-0.00210639	0.945237	-0.0686943
hydroxymethylglutaryl-CoA lyase	Cholesterol Metabolism	1.00715	1.00863	-0.00210639	0.945237	-0.0686943
Arachidic acid exchange		1.00715	1.00863	-0.00210639	0.945237	-0.0686943
glycerol-3-phosphate dehydrogenase (FAD), mitochondrial	Glycolysis/Gluconeogenesis	1.00715	1.00863	-0.00210639	0.945237	-0.0686943
DM Ser/Thr(ly)		1.00715	1.00863	-0.00210639	0.945237	-0.0686943
beta-galactosidase, lysosomal	Keratan sulfate degradation	1.00715	1.00863	-0.00210639	0.945237	-0.0686943
beta-galactosidase, lysosomal	Keratan sulfate degradation	1.00715	1.00863	-0.00210639	0.945237	-0.0686943
beta-N-acetylhexosaminidase, lysosomal	Keratan sulfate degradation	1.00715	1.00863	-0.00210639	0.945237	-0.0686943
N-acetylgalactosaminidase, alpha-	Keratan sulfate degradation	1.00715	1.00863	-0.00210639	0.945237	-0.0686943
N-acetylglucosaminidase, lysosomal	Keratan sulfate degradation	1.00715	1.00863	-0.00210639	0.945237	-0.0686943
Acetoacetyl-CoA:acetate CoA-transferase	Propanoate Metabolism	1.00715	1.00863	-0.00210639	0.945237	-0.0686943
glucose transport via membrane vesicle	Transport, Extracellular	1.00715	1.00863	-0.00210639	0.945237	-0.0686943
dTDP transport via dGTP antiport	Transport, Mitochondrial	1.00715	1.00863	-0.00210639	0.945237	-0.0686943
uridine facilated transport in cytosol	Transport, Extracellular	1.00715	1.00863	-0.00210639	0.945237	-0.0686943
alpha-N-Phenylacetyl-L-glutamine exchange		1.00715	1.00863	-0.00210639	0.945237	-0.0686943
phenylacetate-CoA ligase	Phenylalanine metabolism	1.00715	1.00863	-0.00210639	0.945237	-0.0686943
Phenethylamine oxidase	Phenylalanine metabolism	1.00715	1.00863	-0.00210639	0.945237	-0.0686943
Phenylacetyl-CoA:L-glutamine alpha-N-phenylacetyltransferase	Phenylalanine metabolism	1.00715	1.00863	-0.00210639	0.945237	-0.0686943
PHEACGLN extracellular transport via diffusion	Transport, Extracellular	1.00715	1.00863	-0.00210639	0.945237	-0.0686943
L-Phenylalanine carboxy-lyase	Phenylalanine metabolism	1.00715	1.00863	-0.00210639	0.945237	-0.0686943
folylpolyglutamate synthetase (10fthf)	Folate Metabolism	1.00715	1.00863	-0.00210639	0.945237	-0.0686943
Proline dehydrogenase (m)	Arginine and Proline Metabolism	1.00715	1.00863	-0.00210639	0.945237	-0.0686943
glycocholate transport via bicarbonate countertransport	Transport, Extracellular	1.00715	1.00863	-0.00210639	0.945237	-0.0686943
glutamate dehydrogenase (NADP), mitochondrial	Glutamate metabolism	1.00715	1.00863	-0.00210639	0.945237	-0.0686943
inorganic diphosphatase	Oxidative Phosphorylation	1.00715	1.00863	-0.00210639	0.945237	-0.0686943
nucleoside-diphosphatase (UDP), endoplasmic reticulum	Nucleotides	1.00715	1.00863	-0.00210639	0.945237	-0.0686943
4-oxo-retinoic acid formation (oxidation)	Vitamin A Metabolism	1.00715	1.00863	-0.00210639	0.945237	-0.0686943
Citrate exchange		1.00715	1.00863	-0.00210639	0.945237	-0.0686943
Succinate exchange		1.00715	1.00863	-0.00210639	0.945237	-0.0686943
nucleoside-diphosphate kinase (ATP:CDP)	Nucleotides	1.00715	1.00863	-0.00210639	0.945237	-0.0686943
retinal isomerase (9-cis)	Vitamin A Metabolism	1.00715	1.00863	-0.00210639	0.945237	-0.0686943
hyaluronan synthase	Hyaluronan Metabolism	1.00715	1.00863	-0.00210639	0.945237	-0.0686943
acylphosphatase	Glycolysis/Gluconeogenesis	1.00715	1.00863	-0.00210639	0.945237	-0.0686943
dTDP transport via dCDP antiport	Transport, Mitochondrial	1.00715	1.00863	-0.00210639	0.945237	-0.0686943
L-Homoserine exchange		1.00715	1.00863	-0.00210639	0.945237	-0.0686943
L-homoserine via sodium symport	Transport, Extracellular	1.00715	1.00863	-0.00210639	0.945237	-0.0686943
H2O transport via diffusion	Transport, Extracellular	1.00715	1.00863	-0.00210639	0.945237	-0.0686943
cholesterol 25-hydroxylase	Bile Acid Biosynthesis	1.00715	1.00863	-0.00210639	0.945237	-0.0686943
7-alpha,25-Dihydroxycholesterol exchange		1.00715	1.00863	-0.00210639	0.945237	-0.0686943
oxysterol 7alpha-hydroxylase	Bile Acid Biosynthesis	1.00715	1.00863	-0.00210639	0.945237	-0.0686943
25 trihydroxy cholesterol transport	Transport, Endoplasmic Reticular	1.00715	1.00863	-0.00210639	0.945237	-0.0686943
25 trihydroxy cholesterol transport	Transport, Extracellular	1.00715	1.00863	-0.00210639	0.945237	-0.0686943
7-glutamyl-10FTHF transport, lysosomal	Transport, Lysosomal	1.00715	1.00863	-0.00210639	0.945237	-0.0686943
Gamma-glutamyl hydrolase (10FTHF7GLU), lysosomal	Folate Metabolism	1.00715	1.00863	-0.00210639	0.945237	-0.0686943
xanthine dehydrogenase, peroxisomal	Purine Catabolism	1.00715	1.00863	-0.00210639	0.945237	-0.0686943
dUTP diphosphatase	Nucleotides	1.00715	1.00863	-0.00210639	0.945237	-0.0686943
gamma-linolenic acid exchange		1.00715	1.00863	-0.00210639	0.945237	-0.0686943
fatty-acid--CoA ligase	Fatty acid activation	1.00715	1.00863	-0.00210639	0.945237	-0.0686943
fatty acid transport via diffusion	Transport, Extracellular	1.00715	1.00863	-0.00210639	0.945237	-0.0686943
phosphatidylinositol 4,5-bisphosphate nuclear transport (diffusion)	Transport, Nuclear	1.00715	1.00863	-0.00210639	0.945237	-0.0686943
ethanol monooxygenase	Glycolysis/Gluconeogenesis	1.00715	1.00863	-0.00210639	0.945237	-0.0686943
fumarase, mitochondrial	Citric Acid Cycle	1.00715	1.00863	-0.00210639	0.945237	-0.0686943
L-cysteine/L-asparagine Na-dependent exchange (Cys-L in)	Transport, Extracellular	1.00715	1.00863	-0.00210639	0.945237	-0.0686943
fatty acid intracellular transport	Transport, Peroxisomal	1.00715	1.00863	-0.00210639	0.945237	-0.0686943
Ethanolamine phosphate demand		1.00715	1.00863	-0.00210639	0.945237	-0.0686943
palmitate ER export	Transport, Endoplasmic Reticular	1.00715	1.00863	-0.00210639	0.945237	-0.0686943
nucleoside-diphosphate kinase (ATP:dTDP), mitochondrial	Nucleotides	1.00715	1.00863	-0.00210639	0.945237	-0.0686943
Sphingosine-1-phosphate lyase	Sphingolipid Metabolism	1.00715	1.00863	-0.00210639	0.945237	-0.0686943
dCTP transport via dUDP antiport	Transport, Mitochondrial	1.00715	1.00863	-0.00210639	0.945237	-0.0686943
Beta oxidation of long chain fatty acid	Fatty acid oxidation	1.00715	1.00863	-0.00210639	0.945237	-0.0686943
Taurocholic acid exchange		1.00715	1.00863	-0.00210639	0.945237	-0.0686943
formate-tetrahydrofolate ligase	Folate Metabolism	1.00715	1.00863	-0.00210639	0.945237	-0.0686943
Pyruvate exchange		1.00715	1.00863	-0.00210639	0.945237	-0.0686943
pyruvate reversible transport via proton symport	Transport, Extracellular	1.00715	1.00863	-0.00210639	0.945237	-0.0686943
choline intracellular transport	Transport, Endoplasmic Reticular	1.00715	1.00863	-0.00210639	0.945237	-0.0686943
phosphatidate scramblase	Transport, Endoplasmic Reticular	1.00715	1.00863	-0.00210639	0.945237	-0.0686943
choline phosphatase	Glycerophospholipid Metabolism	1.00715	1.00863	-0.00210639	0.945237	-0.0686943
Cys-Gly exchange		1.00715	1.00863	-0.00210639	0.945237	-0.0686943
oxalate transport via bicarbonate countertransport	Transport, Extracellular	1.00715	1.00863	-0.00210639	0.945237	-0.0686943
heptadecanoate exchange		1.00715	1.00863	-0.00210639	0.945237	-0.0686943
fatty-acid--CoA ligase	Fatty acid activation	1.00715	1.00863	-0.00210639	0.945237	-0.0686943
Beta oxidation of long chain fatty acid (odd chain)	Fatty acid oxidation	1.00715	1.00863	-0.00210639	0.945237	-0.0686943
carnitine fatty-acyl transferase	Carnitine shuttle	1.00715	1.00863	-0.00210639	0.945237	-0.0686943
heptadecanoate transport into the mitochondria	Carnitine shuttle	1.00715	1.00863	-0.00210639	0.945237	-0.0686943
heptadecanoate transport into the mitochondria	Carnitine shuttle	1.00715	1.00863	-0.00210639	0.945237	-0.0686943
fatty acid transport via diffusion	Transport, Extracellular	1.00715	1.00863	-0.00210639	0.945237	-0.0686943
beta-N-acetylhexosaminidase, lysosomal	Keratan sulfate degradation	1.00715	1.00863	-0.00210639	0.945237	-0.0686943
beta-N-acetylhexosaminidase A, lysosomal	Keratan sulfate degradation	1.00715	1.00863	-0.00210639	0.945237	-0.0686943
N-acetylglucosamine-6-sulfatase, lysosomal	Keratan sulfate degradation	1.00715	1.00863	-0.00210639	0.945237	-0.0686943
L-carnitine reversible transport	Transport, Extracellular	1.00715	1.00863	-0.00210639	0.945237	-0.0686943
2-keto-4-methylthiobutyrate transamination	Arginine and Proline Metabolism	1.00715	1.00863	-0.00210639	0.945237	-0.0686943
Norepinephrine uniport	Transport, Extracellular	1.00715	1.00863	-0.00210639	0.945237	-0.0686943
dGTP transport via ATP antiport	Transport, Mitochondrial	1.00715	1.00863	-0.00210639	0.945237	-0.0686943
3,5-cyclic-nucleotide phosphodiesterase	Nucleotides	1.00715	1.00863	-0.00210639	0.945237	-0.0686943
Norepinephrine exchange		1.00715	1.00863	-0.00210639	0.945237	-0.0686943
Urate exchange		1.00715	1.00863	-0.00210639	0.945237	-0.0686943
urate export from cytosol	Transport, Extracellular	1.00715	1.00863	-0.00210639	0.945237	-0.0686943
CTP synthase (glutamine)	Pyrimidine Biosynthesis	1.00715	1.00863	-0.00210639	0.945237	-0.0686943
L-tyrosine transport	Transport, Extracellular	1.00715	1.00863	-0.00210639	0.945237	-0.0686943
ethanolamine phosphotransferase	Glycerophospholipid Metabolism	1.00715	1.00863	-0.00210639	0.945237	-0.0686943
phosphoethanolamine cytidyltransferase	Glycerophospholipid Metabolism	1.00715	1.00863	-0.00210639	0.945237	-0.0686943
D-Fructose 1-phosphate D-glyceraldehyde-3-phosphate-lyase	Glyoxylate and Dicarboxylate Metabolism	1.00715	1.00863	-0.00210639	0.945237	-0.0686943
ketohexokinase (D-xylulose)	Glyoxylate and Dicarboxylate Metabolism	1.00715	1.00863	-0.00210639	0.945237	-0.0686943
Beta oxidation of long chain fatty acid	Fatty acid oxidation, peroxisome	1.00715	1.00863	-0.00210639	0.945237	-0.0686943
fatty acid intracellular transport	Transport, Peroxisomal	1.00715	1.00863	-0.00210639	0.945237	-0.0686943
Lathosterol oxidase	Cholesterol Metabolism	1.00715	1.00863	-0.00210639	0.945237	-0.0686943
Na+/K+ exchanging ATPase	Transport, Extracellular	1.00715	1.00863	-0.00210639	0.945237	-0.0686943
UDPglucose--hexose-1-phosphate uridylyltransferase	Galactose metabolism	1.00715	1.00863	-0.00210639	0.945237	-0.0686943
guanine deaminase	Purine Catabolism	1.00715	1.00863	-0.00210639	0.945237	-0.0686943
Iodide:hydrogen-peroxide oxidoreductase 3	Tyrosine metabolism	1.00715	1.00863	-0.00210639	0.945237	-0.0686943
hexokinase (D-fructose:ATP)	Fructose and Mannose Metabolism	1.00715	1.00863	-0.00210639	0.945237	-0.0686943
H transporter, endoplasmic reticulum	Transport, Endoplasmic Reticular	1.00715	1.00863	-0.00210639	0.945237	-0.0686943
Fumarate:sulfite antiport, mitochondrial	Transport, Mitochondrial	1.00715	1.00863	-0.00210639	0.945237	-0.0686943
Beta oxidation of long chain fatty acid	Fatty acid oxidation	1.00715	1.00863	-0.00210639	0.945237	-0.0686943
NADPH transporter, endoplasmic reticulum	Transport, Endoplasmic Reticular	1.00715	1.00863	-0.00210639	0.945237	-0.0686943
fatty acid electroneutral transport	Transport, Extracellular	1.00715	1.00863	-0.00210639	0.945237	-0.0686943
fatty acyl-CoA desaturase (n-C18:2CoA -> n-C18:3CoA)	Fatty acid elongation	1.00715	1.00863	-0.00210639	0.945237	-0.0686943
dADP transport via dUDP antiport	Transport, Mitochondrial	1.00715	1.00863	-0.00210639	0.945237	-0.0686943
GTP cyclohydrolase I	Tetrahydrobiopterin	1.00715	1.00863	-0.00210639	0.945237	-0.0686943
inorganic triphosphatase	Others	1.00715	1.00863	-0.00210639	0.945237	-0.0686943
6-pyruvoyltetrahydropterin synthase	Tetrahydrobiopterin	1.00715	1.00863	-0.00210639	0.945237	-0.0686943
sepiapterin reductase	Tetrahydrobiopterin	1.00715	1.00863	-0.00210639	0.945237	-0.0686943
carnitine O-palmitoyltransferase	Carnitine shuttle	1.00715	1.00863	-0.00210639	0.945237	-0.0686943
carnitine transferase	Carnitine shuttle	1.00715	1.00863	-0.00210639	0.945237	-0.0686943
transport into the mitochondria (carnitine)	Carnitine shuttle	1.00715	1.00863	-0.00210639	0.945237	-0.0686943
L-Tyrosine carboxy-lyase	Tyrosine metabolism	1.00715	1.00863	-0.00210639	0.945237	-0.0686943
Beta oxidation of long chain fatty acid	Fatty acid oxidation, peroxisome	1.00715	1.00863	-0.00210639	0.945237	-0.0686943
Beta oxidation of long chain fatty acid	Fatty acid oxidation, peroxisome	1.00715	1.00863	-0.00210639	0.945237	-0.0686943
3-oxo-5-alpha-steroid 4-dehydrogenase	Steroid Metabolism	1.00715	1.00863	-0.00210639	0.945237	-0.0686943
L-lactate transport via diffusion (cytosol to mitochondria)	Transport, Mitochondrial	1.00715	1.00863	-0.00210639	0.945237	-0.0686943
nucleoside-diphosphate kinase (ATP:dADP), mitochondrial	Nucleotides	1.00715	1.00863	-0.00210639	0.945237	-0.0686943
acetyl-CoA C-acetyltransferase	Cholesterol Metabolism	1.00715	1.00863	-0.00210639	0.945237	-0.0686943
dCDP transport via dGDP antiport	Transport, Mitochondrial	1.00715	1.00863	-0.00210639	0.945237	-0.0686943
thioredoxin reductase (NADPH)	Nucleotides	1.00715	1.00863	-0.00210639	0.945237	-0.0686943
5alpha-Dihydrotestosterone sulfotransferase	Steroid Metabolism	1.00715	1.00863	-0.00210639	0.945237	-0.0686943
sulfonated testosterone transport	Transport, Extracellular	1.00715	1.00863	-0.00210639	0.945237	-0.0686943
5alpha-Dihydrotestosterone sulfate exchange		1.00715	1.00863	-0.00210639	0.945237	-0.0686943
Guanosine exchange		1.00715	1.00863	-0.00210639	0.945237	-0.0686943
fatty acid transport via diffusion	Transport, Extracellular	1.00715	1.00863	-0.00210639	0.945237	-0.0686943
gamma-glutamylcysteine synthetase	Glutathione Metabolism	1.00715	1.00863	-0.00210639	0.945237	-0.0686943
glutathione synthetase	Glutathione Metabolism	1.00715	1.00863	-0.00210639	0.945237	-0.0686943
octadecanoate (n-C18:0) exchange		1.00715	1.00863	-0.00210639	0.945237	-0.0686943
nicotinate-nucleotide adenylyltransferase	NAD Metabolism	1.00715	1.00863	-0.00210639	0.945237	-0.0686943
phosphatidylinositol 4-phosphate phospholipase C	Inositol Phosphate Metabolism	1.00715	1.00863	-0.00210639	0.945237	-0.0686943
phosphatidylinositol 4-phosphate nuclear transport (diffusion)	Transport, Nuclear	1.00715	1.00863	-0.00210639	0.945237	-0.0686943
OH1 Exchange		1.00715	1.00863	-0.00210639	0.945237	-0.0686943
guanosine facilated transport in cytosol	Transport, Extracellular	1.00715	1.00863	-0.00210639	0.945237	-0.0686943
fatty acid electroneutral transport	Transport, Extracellular	1.00715	1.00863	-0.00210639	0.945237	-0.0686943
pregnenolone intracellular transport	Transport, Endoplasmic Reticular	1.00715	1.00863	-0.00210639	0.945237	-0.0686943
arginase (m)	Urea cycle/amino group metabolism	1.00715	1.00863	-0.00210639	0.945237	-0.0686943
R group artificial flux	R Group Synthesis	1.00715	1.00863	-0.00210639	0.945237	-0.0686943
phosphate transport, nuclear	Transport, Nuclear	1.00715	1.00863	-0.00210639	0.945237	-0.0686943
inosine transport in via sodium (1:2) symport	Transport, Extracellular	1.00715	1.00863	-0.00210639	0.945237	-0.0686943
5-methyltetrahydrofolate transport via anion exchange	Transport, Extracellular	1.00715	1.00863	-0.00210639	0.945237	-0.0686943
carnitine O-palmitoyltransferase	Carnitine shuttle	1.00715	1.00863	-0.00210639	0.945237	-0.0686943
carnitine transferase	Carnitine shuttle	1.00715	1.00863	-0.00210639	0.945237	-0.0686943
transport into the mitochondria (carnitine)	Carnitine shuttle	1.00715	1.00863	-0.00210639	0.945237	-0.0686943
Beta oxidation of long chain fatty acid	Fatty acid oxidation	1.00715	1.00863	-0.00210639	0.945237	-0.0686943
D-galactose transport via proton symport	Transport, Extracellular	1.00715	1.00863	-0.00210639	0.945237	-0.0686943
beta-N-acetylhexosaminidase, lysosomal	Chondroitin sulfate degradation	1.00715	1.00863	-0.00210639	0.945237	-0.0686943
N-acetylgalactosamine-6-sulfatase, lysosomal	Chondroitin sulfate degradation	1.00715	1.00863	-0.00210639	0.945237	-0.0686943
dCTP transport via dCDP antiport	Transport, Mitochondrial	1.00715	1.00863	-0.00210639	0.945237	-0.0686943
T4 transport via bicarbonate countertransport	Transport, Extracellular	1.00715	1.00863	-0.00210639	0.945237	-0.0686943
dATP transport via dCDP antiport	Transport, Mitochondrial	1.00715	1.00863	-0.00210639	0.945237	-0.0686943
chloride transport via bicarbonate countertransport (2:1)	Transport, Extracellular	1.00715	1.00863	-0.00210639	0.945237	-0.0686943
beta-galactosidase, lysosomal	Keratan sulfate degradation	1.00715	1.00863	-0.00210639	0.945237	-0.0686943
acyl-Coenzyme A oxidase 2, branched chain	Bile Acid Biosynthesis	1.00715	1.00863	-0.00210639	0.945237	-0.0686943
alpha-methylacyl-CoA racemase (reductase)	Bile Acid Biosynthesis	1.00715	1.00863	-0.00210639	0.945237	-0.0686943
bile acid Coenzyme A: amino acid N-acyltransferase	Bile Acid Biosynthesis	1.00715	1.00863	-0.00210639	0.945237	-0.0686943
bile acid intracellular transport	Transport, Extracellular	1.00715	1.00863	-0.00210639	0.945237	-0.0686943
bile acid intracellular transport	Transport, Peroxisomal	1.00715	1.00863	-0.00210639	0.945237	-0.0686943
Chenodeoxyglycocholate exchange		1.00715	1.00863	-0.00210639	0.945237	-0.0686943
hydroxysteroid (17-beta) dehydrogenase 4	Bile Acid Biosynthesis	1.00715	1.00863	-0.00210639	0.945237	-0.0686943
peroxisomal thiolase 2	Bile Acid Biosynthesis	1.00715	1.00863	-0.00210639	0.945237	-0.0686943
Fructose-2,6-bisphosphate 2-phosphatase	Fructose and Mannose Metabolism	1.00715	1.00863	-0.00210639	0.945237	-0.0686943
6-phosphofructo-2-kinase	Fructose and Mannose Metabolism	1.00715	1.00863	-0.00210639	0.945237	-0.0686943
retinyl ester hydrolase (9-cis)	Vitamin A Metabolism	1.00715	1.00863	-0.00210639	0.945237	-0.0686943
10-Formyltetrahydrofolate lysosomal transport via diffusion	Transport, Lysosomal	1.00715	1.00863	-0.00210639	0.945237	-0.0686943
Gamma-glutamyl hydrolase (10FTHF5GLU), lysosomal	Folate Metabolism	1.00715	1.00863	-0.00210639	0.945237	-0.0686943
Iodide exchange		1.00715	1.00863	-0.00210639	0.945237	-0.0686943
Gamma-glutamyl hydrolase (6DHF), lysosomal	Folate Metabolism	1.00715	1.00863	-0.00210639	0.945237	-0.0686943
cholesterol precursor intracellular transport	Transport, Endoplasmic Reticular	1.00715	1.00863	-0.00210639	0.945237	-0.0686943
Previtamin D3 formation	Vitamin D	1.00715	1.00863	-0.00210639	0.945237	-0.0686943
Vitamin D3 formation	Vitamin D	1.00715	1.00863	-0.00210639	0.945237	-0.0686943
cytidylate kinase (CMP)(GTP)	Nucleotides	1.00715	1.00863	-0.00210639	0.945237	-0.0686943
dUDP transport via dTDP antiport	Transport, Mitochondrial	1.00715	1.00863	-0.00210639	0.945237	-0.0686943
prostaglandine E2 transport (ATP-dependent)	Transport, Extracellular	1.00715	1.00863	-0.00210639	0.945237	-0.0686943
methylenetetrahydrofolate dehydrogenase (NAD)	Folate Metabolism	1.00715	1.00863	-0.00210639	0.945237	-0.0686943
carnitine O-palmitoyltransferase	Carnitine shuttle	1.00715	1.00863	-0.00210639	0.945237	-0.0686943
carnitine transferase	Carnitine shuttle	1.00715	1.00863	-0.00210639	0.945237	-0.0686943
transport into the mitochondria (carnitine)	Carnitine shuttle	1.00715	1.00863	-0.00210639	0.945237	-0.0686943
Beta oxidation fatty acid	Fatty acid oxidation	1.00715	1.00863	-0.00210639	0.945237	-0.0686943
glycolate transport into peroxisome	Transport, Peroxisomal	1.00715	1.00863	-0.00210639	0.945237	-0.0686943
Glycolate oxidase, peroxisome	Glyoxylate and Dicarboxylate Metabolism	1.00715	1.00863	-0.00210639	0.945237	-0.0686943
acid phosphatase (FMN)	Riboflavin Metabolism	1.00715	1.00863	-0.00210639	0.945237	-0.0686943
4-Pyridoxal secretion	Transport, Extracellular	1.00715	1.00863	-0.00210639	0.945237	-0.0686943
4-Pyridoxate exchange		1.00715	1.00863	-0.00210639	0.945237	-0.0686943
CoA transporter	Transport, Mitochondrial	1.00715	1.00863	-0.00210639	0.945237	-0.0686943
malate dehydrogenase, mitochondrial	Citric Acid Cycle	1.00715	1.00863	-0.00210639	0.945237	-0.0686943
chloride transport via formate countertransport	Transport, Extracellular	1.00715	1.00863	-0.00210639	0.945237	-0.0686943
NAD kinase	NAD Metabolism	1.00715	1.00863	-0.00210639	0.945237	-0.0686943
fatty acid transport via diffusion	Transport, Extracellular	1.00715	1.00863	-0.00210639	0.945237	-0.0686943
xenobiotic transport	Transport, Extracellular	1.00715	1.00863	-0.00210639	0.945237	-0.0686943
glycerol-3-phosphate acyltransferase	Triacylglycerol Synthesis	1.00715	1.00863	-0.00210639	0.945237	-0.0686943
phosphatidylinositol 4,5-bisphosphate 3-kinase	Inositol Phosphate Metabolism	1.00715	1.00863	-0.00210639	0.945237	-0.0686943
fatty acid intracellular transport	Transport, Peroxisomal	1.00715	1.00863	-0.00210639	0.945237	-0.0686943
dGTP transport via dTDP antiport	Transport, Mitochondrial	1.00715	1.00863	-0.00210639	0.945237	-0.0686943
L-carnitine inward transport by Na+ symport	Transport, Extracellular	1.00715	1.00863	-0.00210639	0.945237	-0.0686943
pantetheine-phosphate adenylyltransferase	CoA Biosynthesis	1.00715	1.00863	-0.00210639	0.945237	-0.0686943
adenylosuccinate lyase	Nucleotides	1.00715	1.00863	-0.00210639	0.945237	-0.0686943
adenylosuccinate synthase	Nucleotides	1.00715	1.00863	-0.00210639	0.945237	-0.0686943
R total flux	R Group Synthesis	1.00715	1.00863	-0.00210639	0.945237	-0.0686943
dGTP transport via dGDP antiport	Transport, Mitochondrial	1.00715	1.00863	-0.00210639	0.945237	-0.0686943
monoamine oxidase (L-Normetanephrine)	Tyrosine metabolism	1.00715	1.00863	-0.00210639	0.945237	-0.0686943
S-Adenosyl-L-methionine:catechol O-methyltransferase	Tyrosine metabolism	1.00715	1.00863	-0.00210639	0.945237	-0.0686943
chloride transport via bicarbonate countertransport	Transport, Extracellular	1.00715	1.00863	-0.00210639	0.945237	-0.0686943
L-Lactate exchange		1.00715	1.00863	-0.00210639	0.945237	-0.0686943
UTP diffusion in nucleus	Transport, Nuclear	1.00715	1.00863	-0.00210639	0.945237	-0.0686943
diphosphoinositol-1,3,4,6-tetrakisphosphate diphosphohydrolase	Inositol Phosphate Metabolism	1.00715	1.00863	-0.00210639	0.945237	-0.0686943
diphosphoinositol-1,3,4,6-tetrakisphosphate diphosphohydrolase, nucleus	Inositol Phosphate Metabolism	1.00715	1.00863	-0.00210639	0.945237	-0.0686943
diphosphatidylinositol tetrakisphosphate nuclear transport (diffusion)	Transport, Nuclear	1.00715	1.00863	-0.00210639	0.945237	-0.0686943
L-arginine transport in via sodium symport	Transport, Extracellular	1.00715	1.00863	-0.00210639	0.945237	-0.0686943
dATP diffusion in nucleus	Transport, Nuclear	1.00715	1.00863	-0.00210639	0.945237	-0.0686943
dATP transport via dTDP antiport	Transport, Mitochondrial	1.00715	1.00863	-0.00210639	0.945237	-0.0686943
leucine mitochondrial transport	Transport, Mitochondrial	1.00715	1.00863	-0.00210639	0.945237	-0.0686943
Dopamine secretion via secretory vesicle (ATP driven)	Transport, Extracellular	1.00715	1.00863	-0.00210639	0.945237	-0.0686943
cysteine transaminase	Cysteine Metabolism	1.00715	1.00863	-0.00210639	0.945237	-0.0686943
succinate transport via sodium symport	Transport, Extracellular	1.00715	1.00863	-0.00210639	0.945237	-0.0686943
Nucleoside triphosphate pyrophosphorylase (itp)	Nucleotides	1.00715	1.00863	-0.00210639	0.945237	-0.0686943
glucuronate-2-sulfatase, lysosomal	Chondroitin sulfate degradation	1.00715	1.00863	-0.00210639	0.945237	-0.0686943
1-pyrroline-5-carboxylate dehydrogenase, mitochondrial	Glutamate metabolism	1.00715	1.00863	-0.00210639	0.945237	-0.0686943
dGTP transport via dADP antiport	Transport, Mitochondrial	1.00715	1.00863	-0.00210639	0.945237	-0.0686943
Vitamin D-25-hydroxylase (D3)	Vitamin D	1.00715	1.00863	-0.00210639	0.945237	-0.0686943
dUDP nuclear transport	Transport, Nuclear	1.00715	1.00863	-0.00210639	0.945237	-0.0686943
dUTP diphosphatase, nuclear	Nucleotides	1.00715	1.00863	-0.00210639	0.945237	-0.0686943
nucleoside-diphosphate kinase (ATP:dUDP), nuclear	Nucleotides	1.00715	1.00863	-0.00210639	0.945237	-0.0686943
11-deoxycortisol intracellular transport	Transport, Mitochondrial	1.00715	1.00863	-0.00210639	0.945237	-0.0686943
11-deoxycortisol intracellular transport	Transport, Endoplasmic Reticular	1.00715	1.00863	-0.00210639	0.945237	-0.0686943
cortisol intracellular transport	Transport, Mitochondrial	1.00715	1.00863	-0.00210639	0.945237	-0.0686943
cortisol intracellular transport	Transport, Endoplasmic Reticular	1.00715	1.00863	-0.00210639	0.945237	-0.0686943
Steroid 11-beta-hydroxylase	Steroid Metabolism	1.00715	1.00863	-0.00210639	0.945237	-0.0686943
Steroid 21-hydroxylase	Steroid Metabolism	1.00715	1.00863	-0.00210639	0.945237	-0.0686943
hydroxy-delta-5-steroid dehydrogenase, 3 beta- and steroid delta-isomerase 7	Bile Acid Biosynthesis	1.00715	1.00863	-0.00210639	0.945237	-0.0686943
cGMP transport (ATP-dependent)	Transport, Extracellular	1.00715	1.00863	-0.00210639	0.945237	-0.0686943
3,5-Cyclic GMP exchange		1.00715	1.00863	-0.00210639	0.945237	-0.0686943
beta-N-acetylhexosaminidase, lysosomal	Keratan sulfate degradation	1.00715	1.00863	-0.00210639	0.945237	-0.0686943
beta-N-acetylhexosaminidase A, lysosomal	Keratan sulfate degradation	1.00715	1.00863	-0.00210639	0.945237	-0.0686943
N-acetylglucosamine-6-sulfatase, lysosomal	Keratan sulfate degradation	1.00715	1.00863	-0.00210639	0.945237	-0.0686943
Sarcosine exchange		1.00715	1.00863	-0.00210639	0.945237	-0.0686943
Nicotinamide N-methyltransferase	NAD Metabolism	1.00715	1.00863	-0.00210639	0.945237	-0.0686943
Sarcosine transport (extracellular to cytosol)	Transport, Extracellular	1.00715	1.00863	-0.00210639	0.945237	-0.0686943
ADP/ATP transporter, mitochondrial	Transport, Mitochondrial	1.00715	1.00863	-0.00210639	0.945237	-0.0686943
Beta oxidation of long chain fatty acid	Fatty acid oxidation, peroxisome	1.00715	1.00863	-0.00210639	0.945237	-0.0686943
cytidylate kinase (CMP),nuclear	Nucleotides	1.00715	1.00863	-0.00210639	0.945237	-0.0686943
bile acid intracellular transport	Transport, Extracellular	1.00715	1.00863	-0.00210639	0.945237	-0.0686943
urea, water cotransport	Transport, Extracellular	1.00715	1.00863	-0.00210639	0.945237	-0.0686943
cytidylate kinase (CMP,UTP),nuclear	Nucleotides	1.00715	1.00863	-0.00210639	0.945237	-0.0686943
formimidoyltransferase cyclodeaminase	Folate Metabolism	1.00715	1.00863	-0.00210639	0.945237	-0.0686943
Glutamate formimidoyltransferase	Histidine Metabolism	1.00715	1.00863	-0.00210639	0.945237	-0.0686943
histidase	Histidine Metabolism	1.00715	1.00863	-0.00210639	0.945237	-0.0686943
Histamine uniport	Transport, Extracellular	1.00715	1.00863	-0.00210639	0.945237	-0.0686943
imidazolonepropionase	Histidine Metabolism	1.00715	1.00863	-0.00210639	0.945237	-0.0686943
urocanase	Histidine Metabolism	1.00715	1.00863	-0.00210639	0.945237	-0.0686943
4-methyl-2-oxopentanoate mitochondrial transport via proton symport	Transport, Mitochondrial	1.00715	1.00863	-0.00210639	0.945237	-0.0686943
dTDP transport via ATP antiport	Transport, Mitochondrial	1.00715	1.00863	-0.00210639	0.945237	-0.0686943
leucine transaminase	Valine, Leucine, and Isoleucine Metabolism	1.00715	1.00863	-0.00210639	0.945237	-0.0686943
CO2 peroxisomal transport	Transport, Peroxisomal	1.00715	1.00863	-0.00210639	0.945237	-0.0686943
cytidylate kinase (dCMP,GTP),nuclear	Nucleotides	1.00715	1.00863	-0.00210639	0.945237	-0.0686943
formaldehyde transport via diffusion (lysosomall)	Transport, Lysosomal	1.00715	1.00863	-0.00210639	0.945237	-0.0686943
hydrogen peroxide lysosomal transport via diffusion	Transport, Lysosomal	1.00715	1.00863	-0.00210639	0.945237	-0.0686943
Methanol transporter, lysosome	Transport, Lysosomal	1.00715	1.00863	-0.00210639	0.945237	-0.0686943
Peroxidase (multiple substrates)	Miscellaneous	1.00715	1.00863	-0.00210639	0.945237	-0.0686943
R group artificial flux	R Group Synthesis	1.00715	1.00863	-0.00210639	0.945237	-0.0686943
aspartate transaminase	Alanine and Aspartate Metabolism	1.00715	1.00863	-0.00210639	0.945237	-0.0686943
L-Histidine exchange		1.00715	1.00863	-0.00210639	0.945237	-0.0686943
L-alanine reversible transport via proton symport	Transport, Extracellular	1.00715	1.00863	-0.00210639	0.945237	-0.0686943
Glycine betaine exchange		1.00715	1.00863	-0.00210639	0.945237	-0.0686943
Betaine transport (sodium symport) (2:1)	Transport, Extracellular	1.00715	1.00863	-0.00210639	0.945237	-0.0686943
R total 2 position exchange		1.00715	1.00863	-0.00210639	0.945237	-0.0686943
nucleoside-diphosphate kinase (ATP:GDP), nuclear	Nucleotides	1.00715	1.00863	-0.00210639	0.945237	-0.0686943
cytidylate kinase (CMP,dATP)	Nucleotides	1.00715	1.00863	-0.00210639	0.945237	-0.0686943
dGDP transport via dADP antiport	Transport, Mitochondrial	1.00715	1.00863	-0.00210639	0.945237	-0.0686943
methylmalonate-semialdehyde dehydrogenase	Valine, Leucine, and Isoleucine Metabolism	1.00715	1.00863	-0.00210639	0.945237	-0.0686943
fatty-acid--CoA ligase	Fatty acid activation	1.00715	1.00863	-0.00210639	0.945237	-0.0686943
hydroxyacylglutathione hydrolase	Pyruvate Metabolism	1.00715	1.00863	-0.00210639	0.945237	-0.0686943
beta-galactosidase, lysosomal	Keratan sulfate degradation	1.00715	1.00863	-0.00210639	0.945237	-0.0686943
beta-N-acetylhexosaminidase, lysosomal	Keratan sulfate degradation	1.00715	1.00863	-0.00210639	0.945237	-0.0686943
beta-N-acetylhexosaminidase A, lysosomal	Keratan sulfate degradation	1.00715	1.00863	-0.00210639	0.945237	-0.0686943
N-acetylglucosamine-6-sulfatase, lysosomal	Keratan sulfate degradation	1.00715	1.00863	-0.00210639	0.945237	-0.0686943
dihydrofolate reversible lysosomal transport	Transport, Lysosomal	1.00715	1.00863	-0.00210639	0.945237	-0.0686943
Gamma-glutamyl hydrolase (5DHF), lysosomal	Folate Metabolism	1.00715	1.00863	-0.00210639	0.945237	-0.0686943
N-acetyl-galactosamine lysosomal efflux	Transport, Lysosomal	1.00715	1.00863	-0.00210639	0.945237	-0.0686943
D-Xylose exchange		1.00715	1.00863	-0.00210639	0.945237	-0.0686943
UDP-N-acetylgalactosamine diphosphorylase	Aminosugar Metabolism	1.00715	1.00863	-0.00210639	0.945237	-0.0686943
D-xylose reversible transport	Transport, Extracellular	1.00715	1.00863	-0.00210639	0.945237	-0.0686943
Xylose efflux from lysosome	Transport, Lysosomal	1.00715	1.00863	-0.00210639	0.945237	-0.0686943
linoleic acid (all cis C18:2) exchange		1.00715	1.00863	-0.00210639	0.945237	-0.0686943
Linoleic acid (n-C18:2) transport in via diffusion	Transport, Extracellular	1.00715	1.00863	-0.00210639	0.945237	-0.0686943
dUTP transport via ADP antiport	Transport, Mitochondrial	1.00715	1.00863	-0.00210639	0.945237	-0.0686943
dGDP transport via dUDP antiport	Transport, Mitochondrial	1.00715	1.00863	-0.00210639	0.945237	-0.0686943
mesaconate--CoA ligase (ADP-forming), mitochondrial	C5-Branched dibasic acid metabolism	1.00715	1.00863	-0.00210639	0.945237	-0.0686943
mesaconate--CoA ligase (GDP-forming)	C5-Branched dibasic acid metabolism	1.00715	1.00863	-0.00210639	0.945237	-0.0686943
sphingoid base-phosphate phosphatase (sphinganine 1-phosphatase), endoplasmic reticulum	Sphingolipid Metabolism	1.00715	1.00863	-0.00210639	0.945237	-0.0686943
sph1p intracellular transport	Transport, Endoplasmic Reticular	1.00715	1.00863	-0.00210639	0.945237	-0.0686943
sphinganine intracellular transport	Transport, Endoplasmic Reticular	1.00715	1.00863	-0.00210639	0.945237	-0.0686943
2-methylcitrate synthase	Propanoate Metabolism	1.00715	1.00863	-0.00210639	0.945237	-0.0686943
2-Oxobutanoate dehydrogenase, cytosolic	Glycine, Serine, and Threonine Metabolism	1.00715	1.00863	-0.00210639	0.945237	-0.0686943
prostaglandin transport via bicarbonate countertransport	Transport, Extracellular	1.00715	1.00863	-0.00210639	0.945237	-0.0686943
N-Acetylneuraminate 9-phosphate pyruvate-lyase (pyruvate-phosphorylating)	Aminosugar Metabolism	1.00715	1.00863	-0.00210639	0.945237	-0.0686943
N-Acetylneuraminate 9-phosphate phosphohydrolase	Aminosugar Metabolism	1.00715	1.00863	-0.00210639	0.945237	-0.0686943
N-Acetylneuraminate lyase (reversible)	Aminosugar Metabolism	1.00715	1.00863	-0.00210639	0.945237	-0.0686943
N-acetyl-D-mannosamine kinase	Aminosugar Metabolism	1.00715	1.00863	-0.00210639	0.945237	-0.0686943
NICRNS	NAD Metabolism	1.00715	1.00863	-0.00210639	0.945237	-0.0686943
phosphatidylinositol-3,4-bisphosphate 4-phosphatase, nuclear	Inositol Phosphate Metabolism	1.00715	1.00863	-0.00210639	0.945237	-0.0686943
Biotin exchange		1.00715	1.00863	-0.00210639	0.945237	-0.0686943
13-cis-retinoyl glucuronide exchange		1.00715	1.00863	-0.00210639	0.945237	-0.0686943
retinoyl glucuronide efflux (13-cis)	Transport, Endoplasmic Reticular	1.00715	1.00863	-0.00210639	0.945237	-0.0686943
retinoyl glucuronide efflux (13-cis) from ER	Transport, Endoplasmic Reticular	1.00715	1.00863	-0.00210639	0.945237	-0.0686943
retinoic acid transport in ER (13-cis)	Transport, Endoplasmic Reticular	1.00715	1.00863	-0.00210639	0.945237	-0.0686943
UDP-glucuronosyltransferase 1-10 precursor, microsomal (13-cis)	Vitamin A Metabolism	1.00715	1.00863	-0.00210639	0.945237	-0.0686943
7-glutamyl-DHF transport, lysosomal	Transport, Lysosomal	1.00715	1.00863	-0.00210639	0.945237	-0.0686943
Gamma-glutamyl hydrolase (7DHF), lysosomal	Folate Metabolism	1.00715	1.00863	-0.00210639	0.945237	-0.0686943
L-glutamate reversible transport via proton symport, mitochondrial	Transport, Mitochondrial	1.00715	1.00863	-0.00210639	0.945237	-0.0686943
Glycine secretion via secretory vesicle (ATP driven)	Transport, Extracellular	1.00715	1.00863	-0.00210639	0.945237	-0.0686943
cytidylate kinase (dCMP,CTP),nuclear	Nucleotides	1.00715	1.00863	-0.00210639	0.945237	-0.0686943
choline, sodium cotransport	Transport, Extracellular	1.00715	1.00863	-0.00210639	0.945237	-0.0686943
glucuronidated compound transport	Transport, Endoplasmic Reticular	1.00715	1.00863	-0.00210639	0.945237	-0.0686943
UDP-glucuronosyltransferase 1-10 precursor, microsomal	Steroid Metabolism	1.00715	1.00863	-0.00210639	0.945237	-0.0686943
aspartate-glutamate mitochondrial shuttle	Transport, Mitochondrial	1.00715	1.00863	-0.00210639	0.945237	-0.0686943
fumarase	Citric Acid Cycle	1.00715	1.00863	-0.00210639	0.945237	-0.0686943
methyglyoxylate synthase 2 (from g3p)	Pyruvate Metabolism	1.00715	1.00863	-0.00210639	0.945237	-0.0686943
R group artificial flux (C18:3, n-3)	R Group Synthesis	1.00715	1.00863	-0.00210639	0.945237	-0.0686943
UMP kinase (UTP)	Nucleotides	1.00715	1.00863	-0.00210639	0.945237	-0.0686943
R group artificial flux	R Group Synthesis	1.00715	1.00863	-0.00210639	0.945237	-0.0686943
vaccenic acid exchange		1.00715	1.00863	-0.00210639	0.945237	-0.0686943
fatty-acid--CoA ligase	Fatty acid activation	1.00715	1.00863	-0.00210639	0.945237	-0.0686943
fatty acid transport via diffusion	Transport, Extracellular	1.00715	1.00863	-0.00210639	0.945237	-0.0686943
L-histidine transport via diffusion (extracellular to cytosol)	Transport, Extracellular	1.00715	1.00863	-0.00210639	0.945237	-0.0686943
Na+ / iodide cotransport	Transport, Extracellular	1.00715	1.00863	-0.00210639	0.945237	-0.0686943
L-carnitine outward transport (H+ antiport)	Transport, Extracellular	1.00715	1.00863	-0.00210639	0.945237	-0.0686943
fatty acid intracellular transport	Transport, Peroxisomal	1.00715	1.00863	-0.00210639	0.945237	-0.0686943
Beta oxidation of long chain fatty acid	Fatty acid oxidation, peroxisome	1.00715	1.00863	-0.00210639	0.945237	-0.0686943
bile acid Coenzyme A: amino acid N-acyltransferase	Bile Acid Biosynthesis	1.00715	1.00863	-0.00210639	0.945237	-0.0686943
bile acid intracellular transport	Transport, Peroxisomal	1.00715	1.00863	-0.00210639	0.945237	-0.0686943
Hydroxymethylglutaryl-CoA reversible mitochondrial transport	Transport, Mitochondrial	1.00715	1.00863	-0.00210639	0.945237	-0.0686943
dUTP transport via dCDP antiport	Transport, Mitochondrial	1.00715	1.00863	-0.00210639	0.945237	-0.0686943
UMP kinase (dCTP),nuclear	Nucleotides	1.00715	1.00863	-0.00210639	0.945237	-0.0686943
10-Formyltetrahydrofolate mitochondrial transport via diffusion	Transport, Mitochondrial	1.00715	1.00863	-0.00210639	0.945237	-0.0686943
fatty acid transport via diffusion	Transport, Extracellular	1.00715	1.00863	-0.00210639	0.945237	-0.0686943
dUTP transport via dTDP antiport	Transport, Mitochondrial	1.00715	1.00863	-0.00210639	0.945237	-0.0686943
clupanodonic acid (docosapentaenoic (n-3)) exchange		1.00715	1.00863	-0.00210639	0.945237	-0.0686943
fatty-acid--CoA ligase	Fatty acid activation	1.00715	1.00863	-0.00210639	0.945237	-0.0686943
superoxide dismutase, extracellular	ROS Detoxification	1.00715	1.00863	-0.00210639	0.945237	-0.0686943
Valine reversible mitochondrial transport	Transport, Mitochondrial	1.00715	1.00863	-0.00210639	0.945237	-0.0686943
CO2 transport (diffusion), mitochondrial	Transport, Mitochondrial	1.00715	1.00863	-0.00210639	0.945237	-0.0686943
L-alanine/L-cysteine Na-dependent exchange (Cys-L in)	Transport, Extracellular	1.00715	1.00863	-0.00210639	0.945237	-0.0686943
R group artificial flux	R Group Synthesis	1.00715	1.00863	-0.00210639	0.945237	-0.0686943
Pyridoxamine exchange		1.00715	1.00863	-0.00210639	0.945237	-0.0686943
pyridoxamine transport via diffusion	Transport, Extracellular	1.00715	1.00863	-0.00210639	0.945237	-0.0686943
R group to palmitate conversion	R Group Synthesis	1.00715	1.00863	-0.00210639	0.945237	-0.0686943
carnitine fatty-acyl transferase	Carnitine shuttle	1.00715	1.00863	-0.00210639	0.945237	-0.0686943
R group transport into the mitochondria	Carnitine shuttle	1.00715	1.00863	-0.00210639	0.945237	-0.0686943
R group transport into the mitochondria	Carnitine shuttle	1.00715	1.00863	-0.00210639	0.945237	-0.0686943
nucleoside-diphosphate kinase (ATP:dGDP)	Nucleotides	1.00715	1.00863	-0.00210639	0.945237	-0.0686943
phosphatidylinositol 3,4-bisphosphate 5-kinase	Inositol Phosphate Metabolism	1.00715	1.00863	-0.00210639	0.945237	-0.0686943
nucleoside-diphosphate kinase (ATP:dUDP), mitochondrial	Nucleotides	1.00715	1.00863	-0.00210639	0.945237	-0.0686943
5-nucleotidase (dIMP)	Nucleotides	1.00715	1.00863	-0.00210639	0.945237	-0.0686943
Nucleoside triphosphate pyrophosphorylase (ditp)	Nucleotides	1.00715	1.00863	-0.00210639	0.945237	-0.0686943
Phenylpyruvate:oxygen oxidoreductase (hydroxylating,decarboxylating)	Phenylalanine metabolism	1.00715	1.00863	-0.00210639	0.945237	-0.0686943
sphingomyelinase	Sphingolipid Metabolism	1.00715	1.00863	-0.00210639	0.945237	-0.0686943
cytidylate kinase (CMP,CTP)	Nucleotides	1.00715	1.00863	-0.00210639	0.945237	-0.0686943
alanine-glyoxylate transaminase (irreversible), (peroxisomal)	Alanine and Aspartate Metabolism	1.00715	1.00863	-0.00210639	0.945237	-0.0686943
dUTP transport via dGDP antiport	Transport, Mitochondrial	1.00715	1.00863	-0.00210639	0.945237	-0.0686943
hydroxypyruate transport, peroxisomal	Transport, Peroxisomal	1.00715	1.00863	-0.00210639	0.945237	-0.0686943
L-serine transport, peroxisomal	Transport, Peroxisomal	1.00715	1.00863	-0.00210639	0.945237	-0.0686943
serine-pyruvate aminotransferase (irreversible), peroxisomal	Glycine, Serine, and Threonine Metabolism	1.00715	1.00863	-0.00210639	0.945237	-0.0686943
Formate exchange		1.00715	1.00863	-0.00210639	0.945237	-0.0686943
1-alpha-Vitamin D-24,25-hydroxylase (D2)	Vitamin D	1.00715	1.00863	-0.00210639	0.945237	-0.0686943
1-alpha-Vitamin D-24,25-hydroxylase (D3)	Vitamin D	1.00715	1.00863	-0.00210639	0.945237	-0.0686943
1-alpha,24R,25-Vitamin D-hydroxylase (D2)	Vitamin D	1.00715	1.00863	-0.00210639	0.945237	-0.0686943
1-alpha,24R,25-Vitamin D-hydroxylase (D3)	Vitamin D	1.00715	1.00863	-0.00210639	0.945237	-0.0686943
1-alpha-Vitamin D-25-hydroxylase (D2)	Vitamin D	1.00715	1.00863	-0.00210639	0.945237	-0.0686943
1-alpha-Vitamin D-25-hydroxylase (D3)	Vitamin D	1.00715	1.00863	-0.00210639	0.945237	-0.0686943
3-(4-hydroxyphenyl-)lactate formation	Ubiquinone Biosynthesis	1.00715	1.00863	-0.00210639	0.945237	-0.0686943
Hydroxylation of 3-Decaprenyl-4-hydroxybenzoate (NADH)	Ubiquinone Biosynthesis	1.00715	1.00863	-0.00210639	0.945237	-0.0686943
Hydroxylation of 3-Decaprenyl-4-hydroxybenzoate (NADPH)	Ubiquinone Biosynthesis	1.00715	1.00863	-0.00210639	0.945237	-0.0686943
3-hydroxybutyryl-CoA dehydratase, mitochondrial	Butanoate Metabolism	1.00715	1.00863	-0.00210639	0.945237	-0.0686943
3-Hydroxy-L-kynurenine:2-oxoglutarate aminotransferase	Tryptophan metabolism	1.00715	1.00863	-0.00210639	0.945237	-0.0686943
3-hydroxyisobutyryl-Coenzyme A hydrolase	beta-Alanine metabolism	1.00715	1.00863	-0.00210639	0.945237	-0.0686943
3-hydroxypropionate dehydrogenase	Propanoate Metabolism	1.00715	1.00863	-0.00210639	0.945237	-0.0686943
3-Hydroxykynurenamine decarboxy-lyase	Tryptophan metabolism	1.00715	1.00863	-0.00210639	0.945237	-0.0686943
3-Hydroxykynurenamine:oxygen oxidoreductase(deaminating)(flavin-containing)	Tryptophan metabolism	1.00715	1.00863	-0.00210639	0.945237	-0.0686943
3-nucleotidase (AMP), lysosome	Nucleic acid degradation	1.00715	1.00863	-0.00210639	0.945237	-0.0686943
4-hydroxybenzoyl-CoA formation	Ubiquinone Biosynthesis	1.00715	1.00863	-0.00210639	0.945237	-0.0686943
4-hydroxybenzoate formation	Ubiquinone Biosynthesis	1.00715	1.00863	-0.00210639	0.945237	-0.0686943
xenobiotic transport	Transport, Extracellular	1.00715	1.00863	-0.00210639	0.945237	-0.0686943
xenobiotic transport	Transport, Extracellular	1.00715	1.00863	-0.00210639	0.945237	-0.0686943
xenobiotic transport	Transport, Extracellular	1.00715	1.00863	-0.00210639	0.945237	-0.0686943
4-Nitrophenol Sulfotransferase	CYP Metabolism	1.00715	1.00863	-0.00210639	0.945237	-0.0686943
xenobiotic transport	Transport, Extracellular	1.00715	1.00863	-0.00210639	0.945237	-0.0686943
5-formyltetrahydrofolate transport via anion exchange	Transport, Extracellular	1.00715	1.00863	-0.00210639	0.945237	-0.0686943
xenobiotic transport	Transport, Extracellular	1.00715	1.00863	-0.00210639	0.945237	-0.0686943
5-Hydroxyindoleacetaldehyde:oxygen oxidoreductase	Tryptophan metabolism	1.00715	1.00863	-0.00210639	0.945237	-0.0686943
5-Hydroxyindoleacetaldehyde:NAD+ oxidoreductase	Tryptophan metabolism	1.00715	1.00863	-0.00210639	0.945237	-0.0686943
5-Hydroxyindoleacetaldehyde:NAD+ oxidoreductase (mito)	Tryptophan metabolism	1.00715	1.00863	-0.00210639	0.945237	-0.0686943
5-Hydroxytryptamine:oxygen oxidoreductase(deaminating)(flavin-containing)	Tryptophan metabolism	1.00715	1.00863	-0.00210639	0.945237	-0.0686943
5-Hydroxy-L-tryptophan:oxygen 2,3-dioxygenase (indole-decyclizing)	Tryptophan metabolism	1.00715	1.00863	-0.00210639	0.945237	-0.0686943
5-Hydroxykynurenamine decarboxy-lyase	Tryptophan metabolism	1.00715	1.00863	-0.00210639	0.945237	-0.0686943
5-Hydroxykynurenamine:oxygen oxidoreductase(deaminating)(flavin-containing)	Tryptophan metabolism	1.00715	1.00863	-0.00210639	0.945237	-0.0686943
Lactosylceramide 4-alpha-galactosyltransferase	Sphingolipid Metabolism	1.00715	1.00863	-0.00210639	0.945237	-0.0686943
Lactosylceramide 4-alpha-galactosyltransferase	Sphingolipid Metabolism	1.00715	1.00863	-0.00210639	0.945237	-0.0686943
alpha 1,4-N-acetylglucosaminyltransferase, Golgi apparatus	O-Glycan Biosynthesis	1.00715	1.00863	-0.00210639	0.945237	-0.0686943
alpha 1,4-N-acetylglucosaminyltransferase, Golgi apparatus	O-Glycan Biosynthesis	1.00715	1.00863	-0.00210639	0.945237	-0.0686943
ABO blood group (transferase A, alpha 1-3-N-acetylgalactosaminyltransferase; transferase B, alpha 1-3-galactosyltransferase)	Blood Group Biosynthesis	1.00715	1.00863	-0.00210639	0.945237	-0.0686943
ABO blood group (transferase A, alpha 1-3-N-acetylgalactosaminyltransferase; transferase B, alpha 1-3-galactosyltransferase)	Blood Group Biosynthesis	1.00715	1.00863	-0.00210639	0.945237	-0.0686943
ABO blood group (transferase A, alpha 1-3-N-acetylgalactosaminyltransferase; transferase B, alpha 1-3-galactosyltransferase)	Blood Group Biosynthesis	1.00715	1.00863	-0.00210639	0.945237	-0.0686943
ABO blood group (transferase A, alpha 1-3-N-acetylgalactosaminyltransferase; transferase B, alpha 1-3-galactosyltransferase)	Blood Group Biosynthesis	1.00715	1.00863	-0.00210639	0.945237	-0.0686943
ABO blood group (transferase A, alpha 1-3-N-acetylgalactosaminyltransferase; transferase B, alpha 1-3-galactosyltransferase)	Blood Group Biosynthesis	1.00715	1.00863	-0.00210639	0.945237	-0.0686943
ABO blood group (transferase A, alpha 1-3-N-acetylgalactosaminyltransferase; transferase B, alpha 1-3-galactosyltransferase)	Blood Group Biosynthesis	1.00715	1.00863	-0.00210639	0.945237	-0.0686943
ABO blood group (transferase A, alpha 1-3-N-acetylgalactosaminyltransferase; transferase B, alpha 1-3-galactosyltransferase)	Blood Group Biosynthesis	1.00715	1.00863	-0.00210639	0.945237	-0.0686943
ABO blood group (transferase A, alpha 1-3-N-acetylgalactosaminyltransferase; transferase B, alpha 1-3-galactosyltransferase)	Blood Group Biosynthesis	1.00715	1.00863	-0.00210639	0.945237	-0.0686943
ABO blood group (transferase A, alpha 1-3-N-acetylgalactosaminyltransferase; transferase B, alpha 1-3-galactosyltransferase)	Blood Group Biosynthesis	1.00715	1.00863	-0.00210639	0.945237	-0.0686943
4-aminobutyrate reversible transport in via proton symport (lysosome)	Transport, Lysosomal	1.00715	1.00863	-0.00210639	0.945237	-0.0686943
acetyl-CoA C-acetyltransferase, mitochondrial	Cholesterol Metabolism	1.00715	1.00863	-0.00210639	0.945237	-0.0686943
acetyl-CoA C-acetyltransferase (octanoyl-CoA), peroxisomal	Fatty Acid Metabolism	1.00715	1.00863	-0.00210639	0.945237	-0.0686943
acetyl-CoA C-acyltransferase (decanoyl-CoA), peroxisomal	Fatty Acid Metabolism	1.00715	1.00863	-0.00210639	0.945237	-0.0686943
acetyl-CoA C-acetyltransferase (dodecanoyl), peroxisomal	Fatty Acid Metabolism	1.00715	1.00863	-0.00210639	0.945237	-0.0686943
acetyl-CoA acyltransferase (tetradecanoyl-CoA), peroxisomal	Fatty Acid Metabolism	1.00715	1.00863	-0.00210639	0.945237	-0.0686943
acetyl-CoA acyltransferase (hexadecanoyl-CoA), peroxisomal	Fatty Acid Metabolism	1.00715	1.00863	-0.00210639	0.945237	-0.0686943
acetyl-CoA acyltransferase (tetracosanoyl-CoA), peroxisomal	Fatty Acid Metabolism	1.00715	1.00863	-0.00210639	0.945237	-0.0686943
acetate-CoA ligase (ADP-forming)	Propanoate Metabolism	1.00715	1.00863	-0.00210639	0.945237	-0.0686943
acetate-CoA ligase (AMP-forming)	Propanoate Metabolism	1.00715	1.00863	-0.00210639	0.945237	-0.0686943
acetyl-coa transport	Transport, Extracellular	1.00715	1.00863	-0.00210639	0.945237	-0.0686943
acetyl-CoA transport, nuclear	Transport, Nuclear	1.00715	1.00863	-0.00210639	0.945237	-0.0686943
acetyl-coa transport	Transport, Endoplasmic Reticular	1.00715	1.00863	-0.00210639	0.945237	-0.0686943
acgagbside hs intracellular transport	Transport, Golgi Apparatus	1.00715	1.00863	-0.00210639	0.945237	-0.0686943
acgagbside hs intracellular transport	Transport, Lysosomal	1.00715	1.00863	-0.00210639	0.945237	-0.0686943
blood group intracellular transport	Transport, Extracellular	1.00715	1.00863	-0.00210639	0.945237	-0.0686943
blood group intracellular transport	Transport, Golgi Apparatus	1.00715	1.00863	-0.00210639	0.945237	-0.0686943
blood group intracellular transport	Transport, Extracellular	1.00715	1.00863	-0.00210639	0.945237	-0.0686943
blood group intracellular transport	Transport, Golgi Apparatus	1.00715	1.00863	-0.00210639	0.945237	-0.0686943
N-acetyl-galactosamine intracellular transport	Transport, Golgi Apparatus	1.00715	1.00863	-0.00210639	0.945237	-0.0686943
acgbgbside hs intracellular transport	Transport, Golgi Apparatus	1.00715	1.00863	-0.00210639	0.945237	-0.0686943
acgbgbside hs intracellular transport	Transport, Lysosomal	1.00715	1.00863	-0.00210639	0.945237	-0.0686943
N-acetylglucosaminylphosphatidylinositol deacetylase	Glycosylphosphatidylinositol (GPI)-anchor biosynthesis	1.00715	1.00863	-0.00210639	0.945237	-0.0686943
N-acteylglutamate synthase, mitochondrial	Urea cycle/amino group metabolism	1.00715	1.00863	-0.00210639	0.945237	-0.0686943
acn13acngalgbside hs transport	Transport, Extracellular	1.00715	1.00863	-0.00210639	0.945237	-0.0686943
acn13acngalgbside hs intracellular transport	Transport, Golgi Apparatus	1.00715	1.00863	-0.00210639	0.945237	-0.0686943
acn23acngalgbside transport	Transport, Extracellular	1.00715	1.00863	-0.00210639	0.945237	-0.0686943
acn23acngalgbside intracellular transport	Transport, Golgi Apparatus	1.00715	1.00863	-0.00210639	0.945237	-0.0686943
blood group intracellular transport	Transport, Extracellular	1.00715	1.00863	-0.00210639	0.945237	-0.0686943
blood group intracellular transport	Transport, Golgi Apparatus	1.00715	1.00863	-0.00210639	0.945237	-0.0686943
acnacngalgbside hs transport	Transport, Extracellular	1.00715	1.00863	-0.00210639	0.945237	-0.0686943
acnacngalgbside hs intracellular transport	Transport, Golgi Apparatus	1.00715	1.00863	-0.00210639	0.945237	-0.0686943
N-acetylneuraminate transport into lysososme	Transport, Lysosomal	1.00715	1.00863	-0.00210639	0.945237	-0.0686943
N-acetylneuraminate nuclear import	Transport, Nuclear	1.00715	1.00863	-0.00210639	0.945237	-0.0686943
blood group intracellular transport	Transport, Extracellular	1.00715	1.00863	-0.00210639	0.945237	-0.0686943
blood group intracellular transport	Transport, Golgi Apparatus	1.00715	1.00863	-0.00210639	0.945237	-0.0686943
Acetyl-CoA ACP transacylase	Fatty Acid Metabolism	1.00715	1.00863	-0.00210639	0.945237	-0.0686943
acetylornithine deacetylase	Urea cycle/amino group metabolism	1.00715	1.00863	-0.00210639	0.945237	-0.0686943
acetyl-CoA synthase (propionate)	Propanoate Metabolism	1.00715	1.00863	-0.00210639	0.945237	-0.0686943
S-Adenosyl-L-methionine:N-acetylserotonin O-methyltransferase	Tryptophan metabolism	1.00715	1.00863	-0.00210639	0.945237	-0.0686943
S-Adenosyl-L-homocysteine:N-acetylserotonin O-methyltransferase	Tryptophan metabolism	1.00715	1.00863	-0.00210639	0.945237	-0.0686943
acetate transport, Golgi apparatus	Transport, Golgi Apparatus	1.00715	1.00863	-0.00210639	0.945237	-0.0686943
adenine facilated transport from lysosome	Transport, Lysosomal	1.00715	1.00863	-0.00210639	0.945237	-0.0686943
intracellular transport (peroxisome)	Transport, Peroxisomal	1.00715	1.00863	-0.00210639	0.945237	-0.0686943
adenosine facilated transport from lysosome	Transport, Lysosomal	1.00715	1.00863	-0.00210639	0.945237	-0.0686943
ADPmannose diphosphatase	Nucleotides	1.00715	1.00863	-0.00210639	0.945237	-0.0686943
ADPribose diphosphatase (mitochondrial)	Nucleotides	1.00715	1.00863	-0.00210639	0.945237	-0.0686943
adenylyl-selenate kinase	Selenoamino acid metabolism	1.00715	1.00863	-0.00210639	0.945237	-0.0686943
xenobiotic transport	Transport, Extracellular	1.00715	1.00863	-0.00210639	0.945237	-0.0686943
N-acetyllactosaminide beta-1,3-N-acetylglucosaminyltransferase, Golgi apparatus	Keratan sulfate biosynthesis	1.00715	1.00863	-0.00210639	0.945237	-0.0686943
N-acetyllactosaminide beta-1,3-N-acetylglucosaminyltransferase, Golgi apparatus	Keratan sulfate biosynthesis	1.00715	1.00863	-0.00210639	0.945237	-0.0686943
N-acetyllactosaminide beta-1,3-N-acetylglucosaminyltransferase, Golgi apparatus	Keratan sulfate biosynthesis	1.00715	1.00863	-0.00210639	0.945237	-0.0686943
N-acetyllactosaminide beta-1,3-N-acetylglucosaminyltransferase, Golgi apparatus	Keratan sulfate biosynthesis	1.00715	1.00863	-0.00210639	0.945237	-0.0686943
N-acetyllactosaminide beta-1,3-N-acetylglucosaminyltransferase, Golgi apparatus	Keratan sulfate biosynthesis	1.00715	1.00863	-0.00210639	0.945237	-0.0686943
N-acetyllactosaminide beta-1,3-N-acetylglucosaminyltransferase, Golgi apparatus	Keratan sulfate biosynthesis	1.00715	1.00863	-0.00210639	0.945237	-0.0686943
N-acetyllactosaminide beta-1,3-N-acetylglucosaminyltransferase, Golgi apparatus	Keratan sulfate biosynthesis	1.00715	1.00863	-0.00210639	0.945237	-0.0686943
N-acetyllactosaminide beta-1,3-N-acetylglucosaminyltransferase, Golgi apparatus	Keratan sulfate biosynthesis	1.00715	1.00863	-0.00210639	0.945237	-0.0686943
N-acetyllactosaminide beta-1,3-N-acetylglucosaminyltransferase, Golgi apparatus	Keratan sulfate biosynthesis	1.00715	1.00863	-0.00210639	0.945237	-0.0686943
N-acetyllactosaminide beta-1,3-N-acetylglucosaminyltransferase, Golgi apparatus	Keratan sulfate biosynthesis	1.00715	1.00863	-0.00210639	0.945237	-0.0686943
N-acetyllactosaminide beta-1,3-N-acetylglucosaminyltransferase, Golgi apparatus	Keratan sulfate biosynthesis	1.00715	1.00863	-0.00210639	0.945237	-0.0686943
N-acetyllactosaminide beta-1,3-N-acetylglucosaminyltransferase, Golgi apparatus	Keratan sulfate biosynthesis	1.00715	1.00863	-0.00210639	0.945237	-0.0686943
N-acetyllactosaminide beta-1,3-N-acetylglucosaminyltransferase, Golgi apparatus	Keratan sulfate biosynthesis	1.00715	1.00863	-0.00210639	0.945237	-0.0686943
N-acetyllactosaminide beta-1,3-N-acetylglucosaminyltransferase, Golgi apparatus	Keratan sulfate biosynthesis	1.00715	1.00863	-0.00210639	0.945237	-0.0686943
N-acetyllactosaminide beta-1,3-N-acetylglucosaminyltransferase, Golgi apparatus	Keratan sulfate biosynthesis	1.00715	1.00863	-0.00210639	0.945237	-0.0686943
N-acetyllactosaminide beta-1,3-N-acetylglucosaminyltransferase, Golgi apparatus	Keratan sulfate biosynthesis	1.00715	1.00863	-0.00210639	0.945237	-0.0686943
N-acetyllactosaminide beta-1,3-N-acetylglucosaminyltransferase, Golgi apparatus	Keratan sulfate biosynthesis	1.00715	1.00863	-0.00210639	0.945237	-0.0686943
N-acetyllactosaminide beta-1,3-N-acetylglucosaminyltransferase, Golgi apparatus	Keratan sulfate biosynthesis	1.00715	1.00863	-0.00210639	0.945237	-0.0686943
alkyl acylglycerol phosphocholine transferase	Glycerophospholipid Metabolism	1.00715	1.00863	-0.00210639	0.945237	-0.0686943
alkyl acyl glycerophosphoethanolamine desaturase	Glycerophospholipid Metabolism	1.00715	1.00863	-0.00210639	0.945237	-0.0686943
alkyl acylglycerol phosphoethanolamine transferase	Glycerophospholipid Metabolism	1.00715	1.00863	-0.00210639	0.945237	-0.0686943
alkyl glycerol phosphate hydrolase	Glycerophospholipid Metabolism	1.00715	1.00863	-0.00210639	0.945237	-0.0686943
alkyl glycerol phosphate reductase	Glycerophospholipid Metabolism	1.00715	1.00863	-0.00210639	0.945237	-0.0686943
alkyl glycerol phosphate acyltransferase	Glycerophospholipid Metabolism	1.00715	1.00863	-0.00210639	0.945237	-0.0686943
N-acetyl-g-glutamyl-phosphate reductase, irreversible, mitochondrial	Urea cycle/amino group metabolism	1.00715	1.00863	-0.00210639	0.945237	-0.0686943
alkylglycerone phosphate synthase	Glycerophospholipid Metabolism	1.00715	1.00863	-0.00210639	0.945237	-0.0686943
alkyl glycerol phosphate transport	Transport, Peroxisomal	1.00715	1.00863	-0.00210639	0.945237	-0.0686943
glucuronidated compound transport	Transport, Extracellular	1.00715	1.00863	-0.00210639	0.945237	-0.0686943
glucuronidated compound transport	Transport, Endoplasmic Reticular	1.00715	1.00863	-0.00210639	0.945237	-0.0686943
beta-N-acetylhexosaminidase, lysosomal	N-Glycan Degradation	1.00715	1.00863	-0.00210639	0.945237	-0.0686943
beta-N-acetylhexosaminidase, lysosomal	N-Glycan Degradation	1.00715	1.00863	-0.00210639	0.945237	-0.0686943
L-alanine reversible transport via proton symport (lysosome)	Transport, Lysosomal	1.00715	1.00863	-0.00210639	0.945237	-0.0686943
aldehyde dehydrogenase (indole-3-acetaldehyde, NAD)	Tryptophan metabolism	1.00715	1.00863	-0.00210639	0.945237	-0.0686943
aldehyde dehydrogenase (indole-3-acetaldehyde, NAD), mitochondrial	Tryptophan metabolism	1.00715	1.00863	-0.00210639	0.945237	-0.0686943
alkaline phosphatase	Glycerophospholipid Metabolism	1.00715	1.00863	-0.00210639	0.945237	-0.0686943
Arachidonate 12-lipoxygenase	Eicosanoid Metabolism	1.00715	1.00863	-0.00210639	0.945237	-0.0686943
Arachidonate 12-lipoxygenase R	Eicosanoid Metabolism	1.00715	1.00863	-0.00210639	0.945237	-0.0686943
Arachidonate 15-lipoxygenase	Eicosanoid Metabolism	1.00715	1.00863	-0.00210639	0.945237	-0.0686943
alpha-methylacyl-CoA racemase (reductase)	Bile Acid Biosynthesis	1.00715	1.00863	-0.00210639	0.945237	-0.0686943
alpha-methylacyl-CoA racemase	Bile Acid Biosynthesis	1.00715	1.00863	-0.00210639	0.945237	-0.0686943
S-adenosyl-L-methionine nuclear transport	Transport, Nuclear	1.00715	1.00863	-0.00210639	0.945237	-0.0686943
AMP transporter, endoplasmic reticulum	Transport, Endoplasmic Reticular	1.00715	1.00863	-0.00210639	0.945237	-0.0686943
alpha-amylase, extracellular (strch1 -> strch2)	Starch and Sucrose Metabolism	1.00715	1.00863	-0.00210639	0.945237	-0.0686943
alpha-amylase, extracellular (glygn2 -> glygn4)	Starch and Sucrose Metabolism	1.00715	1.00863	-0.00210639	0.945237	-0.0686943
glucuronidated compound transport	Transport, Extracellular	1.00715	1.00863	-0.00210639	0.945237	-0.0686943
xenobiotic transport	Transport, Extracellular	1.00715	1.00863	-0.00210639	0.945237	-0.0686943
Ap4A hydrolase, asymmetrically	Nucleotides	1.00715	1.00863	-0.00210639	0.945237	-0.0686943
xenobiotic transport	Transport, Extracellular	1.00715	1.00863	-0.00210639	0.945237	-0.0686943
xenobiotic transport	Transport, Extracellular	1.00715	1.00863	-0.00210639	0.945237	-0.0686943
N-acetylputrescine: oxygen oxireductase (deaminating)	Arginine and Proline Metabolism	1.00715	1.00863	-0.00210639	0.945237	-0.0686943
Aquacob(III)alamin uptake	Transport, Extracellular	1.00715	1.00863	-0.00210639	0.945237	-0.0686943
arabinose reductase	Pentose and Glucuronate Interconversions	1.00715	1.00863	-0.00210639	0.945237	-0.0686943
L-arabinoase extracellular transport	Transport, Extracellular	1.00715	1.00863	-0.00210639	0.945237	-0.0686943
Arylsulfatase A	Sphingolipid Metabolism	1.00715	1.00863	-0.00210639	0.945237	-0.0686943
D-aspartate transport via Na, H symport and K antiport	Transport, Extracellular	1.00715	1.00863	-0.00210639	0.945237	-0.0686943
D-aspartate transport, peroxisomal	Transport, Peroxisomal	1.00715	1.00863	-0.00210639	0.945237	-0.0686943
ADP/ATP transporter, endoplasmic reticulum	Transport, Endoplasmic Reticular	1.00715	1.00863	-0.00210639	0.945237	-0.0686943
AMP/ATP transporter, endoplasmic reticulum	Transport, Endoplasmic Reticular	1.00715	1.00863	-0.00210639	0.945237	-0.0686943
ATP diphosphohydrolase	Nucleotides	1.00715	1.00863	-0.00210639	0.945237	-0.0686943
ATP diphosphohydrolase	Nucleotides	1.00715	1.00863	-0.00210639	0.945237	-0.0686943
alpha-Tocopherol (Vit. E) transport	Transport, Extracellular	1.00715	1.00863	-0.00210639	0.945237	-0.0686943
alpha-tocotrienol (Vit. E) transport	Transport, Extracellular	1.00715	1.00863	-0.00210639	0.945237	-0.0686943
alpha-mannosidase	N-Glycan Degradation	1.00715	1.00863	-0.00210639	0.945237	-0.0686943
Beta-1,3-galactosyltransferase 3	Sphingolipid Metabolism	1.00715	1.00863	-0.00210639	0.945237	-0.0686943
Beta-1,3-galactosyltransferase 4	Sphingolipid Metabolism	1.00715	1.00863	-0.00210639	0.945237	-0.0686943
Beta-1,3-galactosyltransferase 4	Sphingolipid Metabolism	1.00715	1.00863	-0.00210639	0.945237	-0.0686943
Beta-1,3-galactosyltransferase 4	Sphingolipid Metabolism	1.00715	1.00863	-0.00210639	0.945237	-0.0686943
Beta-1,3-galactosyltransferase 4	Sphingolipid Metabolism	1.00715	1.00863	-0.00210639	0.945237	-0.0686943
Beta-1,3-galactosyltransferase 5	Sphingolipid Metabolism	1.00715	1.00863	-0.00210639	0.945237	-0.0686943
Beta galactosyltransferase	Blood Group Biosynthesis	1.00715	1.00863	-0.00210639	0.945237	-0.0686943
UDP-GlcNAc:betaGal beta-1,3-N-acetylglucosaminyltransferase 1	Blood Group Biosynthesis	1.00715	1.00863	-0.00210639	0.945237	-0.0686943
UDP-GlcNAc:betaGal beta-1,3-N-acetylglucosaminyltransferase 1	Blood Group Biosynthesis	1.00715	1.00863	-0.00210639	0.945237	-0.0686943
UDP-GlcNAc:betaGal beta-1,3-N-acetylglucosaminyltransferase 3, Golgi apparatus	Blood Group Biosynthesis	1.00715	1.00863	-0.00210639	0.945237	-0.0686943
UDP-GlcNAc:betaGal beta-1,3-N-acetylglucosaminyltransferase 3, Golgi apparatus	Blood Group Biosynthesis	1.00715	1.00863	-0.00210639	0.945237	-0.0686943
UDP-GlcNAc:betaGal beta-1,3-N-acetylglucosaminyltransferase 3, Golgi apparatus	Blood Group Biosynthesis	1.00715	1.00863	-0.00210639	0.945237	-0.0686943
UDP-GlcNAc:betaGal beta-1,3-N-acetylglucosaminyltransferase 3, Golgi apparatus	Blood Group Biosynthesis	1.00715	1.00863	-0.00210639	0.945237	-0.0686943
UDP-GlcNAc:betaGal beta-1,3-N-acetylglucosaminyltransferase 3, Golgi apparatus	Blood Group Biosynthesis	1.00715	1.00863	-0.00210639	0.945237	-0.0686943
UDP-GlcNAc:betaGal beta-1,3-N-acetylglucosaminyltransferase 3, Golgi apparatus	Blood Group Biosynthesis	1.00715	1.00863	-0.00210639	0.945237	-0.0686943
UDP-GlcNAc:betaGal beta-1,3-N-acetylglucosaminyltransferase 3, Golgi apparatus	Sphingolipid Metabolism	1.00715	1.00863	-0.00210639	0.945237	-0.0686943
UDP-GlcNAc:betaGal beta-1,3-N-acetylglucosaminyltransferase 3, Golgi apparatus	Sphingolipid Metabolism	1.00715	1.00863	-0.00210639	0.945237	-0.0686943
UDP-GlcNAc:betaGal beta-1,3-N-acetylglucosaminyltransferase 3, Golgi apparatus	Sphingolipid Metabolism	1.00715	1.00863	-0.00210639	0.945237	-0.0686943
UDP-GlcNAc:betaGal beta-1,3-N-acetylglucosaminyltransferase 3, Golgi apparatus	Sphingolipid Metabolism	1.00715	1.00863	-0.00210639	0.945237	-0.0686943
UDP-GlcNAc:betaGal beta-1,3-N-acetylglucosaminyltransferase 3, Golgi apparatus	Sphingolipid Metabolism	1.00715	1.00863	-0.00210639	0.945237	-0.0686943
UDP-GlcNAc:betaGal beta-1,3-N-acetylglucosaminyltransferase 3, Golgi apparatus	Sphingolipid Metabolism	1.00715	1.00863	-0.00210639	0.945237	-0.0686943
UDP-GlcNAc:betaGal beta-1,3-N-acetylglucosaminyltransferase 3, Golgi apparatus	Sphingolipid Metabolism	1.00715	1.00863	-0.00210639	0.945237	-0.0686943
UDP-GlcNAc:betaGal beta-1,3-N-acetylglucosaminyltransferase 3, Golgi apparatus	Sphingolipid Metabolism	1.00715	1.00863	-0.00210639	0.945237	-0.0686943
UDP-GlcNAc:betaGal beta-1,3-N-acetylglucosaminyltransferase 3, Golgi apparatus	Sphingolipid Metabolism	1.00715	1.00863	-0.00210639	0.945237	-0.0686943
UDP-GlcNAc:betaGal beta-1,3-N-acetylglucosaminyltransferase 5	Blood Group Biosynthesis	1.00715	1.00863	-0.00210639	0.945237	-0.0686943
beta-Aminopropion aldehyde:NAD+ oxidoreductase (m)	beta-Alanine metabolism	1.00715	1.00863	-0.00210639	0.945237	-0.0686943
4-Trimethylammoniobutanoate,2-oxoglutarate:oxygen oxidoreductase (3-hydroxylating)	Lysine Metabolism	1.00715	1.00863	-0.00210639	0.945237	-0.0686943
beta-Carotene dioxygenase	Vitamin A Metabolism	1.00715	1.00863	-0.00210639	0.945237	-0.0686943
beta-D-Glucosyl-2-coumarinate glucohydrolase	Stilbene, coumarine and lignin biosynthesis	1.00715	1.00863	-0.00210639	0.945237	-0.0686943
GDPmannose:chitobiosyldiphosphodolichol beta-D-mannosyltransferase (liver)	N-Glycan Biosynthesis	1.00715	1.00863	-0.00210639	0.945237	-0.0686943
GDPmannose:chitobiosyldiphosphodolichol beta-D-mannosyltransferase (uterus)	N-Glycan Biosynthesis	1.00715	1.00863	-0.00210639	0.945237	-0.0686943
B mannosyltransferase, endoplasmic reticulum	Glycosylphosphatidylinositol (GPI)-anchor biosynthesis	1.00715	1.00863	-0.00210639	0.945237	-0.0686943
B mannosyltransferase, endoplasmic reticulum	Glycosylphosphatidylinositol (GPI)-anchor biosynthesis	1.00715	1.00863	-0.00210639	0.945237	-0.0686943
biotinidase (biotin), extracellular	Biotin Metabolism	1.00715	1.00863	-0.00210639	0.945237	-0.0686943
beta-Tocopherol (Vit. E) transport	Transport, Extracellular	1.00715	1.00863	-0.00210639	0.945237	-0.0686943
benzoate transport (diffusion)	Transport, Extracellular	1.00715	1.00863	-0.00210639	0.945237	-0.0686943
Benzene transporter, endoplasmic reticulum	Transport, Endoplasmic Reticular	1.00715	1.00863	-0.00210639	0.945237	-0.0686943
cis-2-Methyl-5-isopropylhexa-2,5-dienoyl-CoA hydro-lyase (m)	Limonene and pinene degradation	1.00715	1.00863	-0.00210639	0.945237	-0.0686943
cis-2-Methyl-5-isopropylhexa-2,5-dienoyl-CoA hydro-lyase (x)	Limonene and pinene degradation	1.00715	1.00863	-0.00210639	0.945237	-0.0686943
beta-carotene transport via diffusion	Transport, Extracellular	1.00715	1.00863	-0.00210639	0.945237	-0.0686943
xenobiotic transport	Transport, Extracellular	1.00715	1.00863	-0.00210639	0.945237	-0.0686943
NADH:cob(III)alamine oxidoreductase	Vitamin B12 Metabolism	1.00715	1.00863	-0.00210639	0.945237	-0.0686943
Cob(II)alamine transport, mitochondrial	Transport, Mitochondrial	1.00715	1.00863	-0.00210639	0.945237	-0.0686943
cob(I)alamin adenosyltransferase, mitochondrial	Vitamin B12 Metabolism	1.00715	1.00863	-0.00210639	0.945237	-0.0686943
Carbamoyl phosphate phosphotransferase, endoplasmic reticulum	Glycolysis/Gluconeogenesis	1.00715	1.00863	-0.00210639	0.945237	-0.0686943
carbamoyl phosphate transport, endoplasmic reticulum	Transport, Endoplasmic Reticular	1.00715	1.00863	-0.00210639	0.945237	-0.0686943
Carbonyl reductase [NADPH] 1	Eicosanoid Metabolism	1.00715	1.00863	-0.00210639	0.945237	-0.0686943
Calcitroic acid transport from cytosol	Transport, Extracellular	1.00715	1.00863	-0.00210639	0.945237	-0.0686943
Calcitroic acid transport from mitochondria	Transport, Mitochondrial	1.00715	1.00863	-0.00210639	0.945237	-0.0686943
ceramide transport protein	Transport, Golgi Apparatus	1.00715	1.00863	-0.00210639	0.945237	-0.0686943
ceramide transport protein	Transport, Golgi Apparatus	1.00715	1.00863	-0.00210639	0.945237	-0.0686943
Choline O-acetyltransferase	Glycerophospholipid Metabolism	1.00715	1.00863	-0.00210639	0.945237	-0.0686943
choline phosphate intracellular transport	Transport, Golgi Apparatus	1.00715	1.00863	-0.00210639	0.945237	-0.0686943
choline intracellular transport	Transport, Golgi Apparatus	1.00715	1.00863	-0.00210639	0.945237	-0.0686943
Choline transport, nuclear through pores	Transport, Nuclear	1.00715	1.00863	-0.00210639	0.945237	-0.0686943
cholesterol intracellular transport	Transport, Mitochondrial	1.00715	1.00863	-0.00210639	0.945237	-0.0686943
cholesterol efflux (ATP depedent), golgi	Transport, Golgi Apparatus	1.00715	1.00863	-0.00210639	0.945237	-0.0686943
chitinase	Aminosugar Metabolism	1.00715	1.00863	-0.00210639	0.945237	-0.0686943
chitinase, extracellular	Aminosugar Metabolism	1.00715	1.00863	-0.00210639	0.945237	-0.0686943
Citrate lyase	Citric Acid Cycle	1.00715	1.00863	-0.00210639	0.945237	-0.0686943
carnitine O-palmitoyltransferase	Carnitine shuttle	1.00715	1.00863	-0.00210639	0.945237	-0.0686943
carnitine transferase	Carnitine shuttle	1.00715	1.00863	-0.00210639	0.945237	-0.0686943
transport into the mitochondria (carnitine)	Carnitine shuttle	1.00715	1.00863	-0.00210639	0.945237	-0.0686943
CMP-Sia Golgi transport via CMP antiport	Transport, Golgi Apparatus	1.00715	1.00863	-0.00210639	0.945237	-0.0686943
CMP-Sia nuclear export	Transport, Nuclear	1.00715	1.00863	-0.00210639	0.945237	-0.0686943
CMP sialic acid synthase	Aminosugar Metabolism	1.00715	1.00863	-0.00210639	0.945237	-0.0686943
CMP sialic acid synthase, nuclear	Aminosugar Metabolism	1.00715	1.00863	-0.00210639	0.945237	-0.0686943
CO2 Golgi transport	Transport, Golgi Apparatus	1.00715	1.00863	-0.00210639	0.945237	-0.0686943
CO2 nuclear transport via diffusion	Transport, Nuclear	1.00715	1.00863	-0.00210639	0.945237	-0.0686943
CoA transport in lysosome via diffusion	Transport, Lysosomal	1.00715	1.00863	-0.00210639	0.945237	-0.0686943
coenzyme A transport, nuclear	Transport, Nuclear	1.00715	1.00863	-0.00210639	0.945237	-0.0686943
COA transporter, endoplasmic reticulum	Transport, Endoplasmic Reticular	1.00715	1.00863	-0.00210639	0.945237	-0.0686943
Carboxylesterase (cocaine) (er)	Alkaloid biosynthesis II	1.00715	1.00863	-0.00210639	0.945237	-0.0686943
methyltransferase COQ3	Ubiquinone Biosynthesis	1.00715	1.00863	-0.00210639	0.945237	-0.0686943
Ubiquinone biosynthesis methyltransferase COQ5	Ubiquinone Biosynthesis	1.00715	1.00863	-0.00210639	0.945237	-0.0686943
Ubiquinone biosynthesis monooxgenase COQ6	Ubiquinone Biosynthesis	1.00715	1.00863	-0.00210639	0.945237	-0.0686943
Ubiquinone biosynthesis COQ7	Ubiquinone Biosynthesis	1.00715	1.00863	-0.00210639	0.945237	-0.0686943
Core 2 acetylglucosaminyltransferase, Golgi apparatus	O-Glycan Biosynthesis	1.00715	1.00863	-0.00210639	0.945237	-0.0686943
Core 3 beta-GlcNAc-transferase, Golgi apparatus	O-Glycan Biosynthesis	1.00715	1.00863	-0.00210639	0.945237	-0.0686943
Core 4 beta6-GalNAc-transferase, Golgi apparatus	O-Glycan Biosynthesis	1.00715	1.00863	-0.00210639	0.945237	-0.0686943
Core 5 alpha-GalNAc-transferase, Golgi apparatus	O-Glycan Biosynthesis	1.00715	1.00863	-0.00210639	0.945237	-0.0686943
Core 6 beta-GlcNAc-transferase A, Golgi apparatus	O-Glycan Biosynthesis	1.00715	1.00863	-0.00210639	0.945237	-0.0686943
Core 7 alpha-GalNAc-transferase, Golgi apparatus	O-Glycan Biosynthesis	1.00715	1.00863	-0.00210639	0.945237	-0.0686943
N-acetylgalactosamine 3-alpha-galactosyltransferase, Golgi apparatus	O-Glycan Biosynthesis	1.00715	1.00863	-0.00210639	0.945237	-0.0686943
p-coumaroyl-CoA formation	Ubiquinone Biosynthesis	1.00715	1.00863	-0.00210639	0.945237	-0.0686943
xenobiotic transport	Transport, Extracellular	1.00715	1.00863	-0.00210639	0.945237	-0.0686943
choline-phosphate cytidylyltransferase	Glycerophospholipid Metabolism	1.00715	1.00863	-0.00210639	0.945237	-0.0686943
corticosterone intracellular transport	Transport, Mitochondrial	1.00715	1.00863	-0.00210639	0.945237	-0.0686943
corticosterone intracellular transport	Transport, Endoplasmic Reticular	1.00715	1.00863	-0.00210639	0.945237	-0.0686943
chondroitin sulfate A proteoglycan protease, lysosome (endosome)	Chondroitin sulfate degradation	1.00715	1.00863	-0.00210639	0.945237	-0.0686943
chondroitin sulfate B proteoglycan protease, lysosome (endosome)	Chondroitin sulfate degradation	1.00715	1.00863	-0.00210639	0.945237	-0.0686943
chondroitin sulfate C proteoglycan protease, lysosome (endosome)	Chondroitin sulfate degradation	1.00715	1.00863	-0.00210639	0.945237	-0.0686943
chondroitin sulfate D proteoglycan protease, lysosome (endosome)	Chondroitin sulfate degradation	1.00715	1.00863	-0.00210639	0.945237	-0.0686943
chondroitin sulfate E proteoglycan protease, lysosome (endosome)	Chondroitin sulfate degradation	1.00715	1.00863	-0.00210639	0.945237	-0.0686943
carnitine O-acetyltransferase, endolasmic reticulum	Fatty Acid Metabolism	1.00715	1.00863	-0.00210639	0.945237	-0.0686943
chondroitin sulfate A transport, golgi to extracellular	Transport, Extracellular	1.00715	1.00863	-0.00210639	0.945237	-0.0686943
chondroitin sulfate A transport, extracellular to lysosome	Transport, Lysosomal	1.00715	1.00863	-0.00210639	0.945237	-0.0686943
chondroitin sulfate B transport, golgi to extracellular	Transport, Extracellular	1.00715	1.00863	-0.00210639	0.945237	-0.0686943
chondroitin sulfate B transport, extracellular to lysosome	Transport, Lysosomal	1.00715	1.00863	-0.00210639	0.945237	-0.0686943
chondroitin sulfate C transport, golgi to extracellular	Transport, Extracellular	1.00715	1.00863	-0.00210639	0.945237	-0.0686943
chondroitin sulfate C transport, extracellular to lysosome	Transport, Lysosomal	1.00715	1.00863	-0.00210639	0.945237	-0.0686943
chondroitin sulfate D transport, golgi to extracellular	Transport, Extracellular	1.00715	1.00863	-0.00210639	0.945237	-0.0686943
chondroitin sulfate D transport, extracellular to lysosome	Transport, Lysosomal	1.00715	1.00863	-0.00210639	0.945237	-0.0686943
chondroitin sulfate E transport, golgi to extracellular	Transport, Extracellular	1.00715	1.00863	-0.00210639	0.945237	-0.0686943
chondroitin sulfate E transport, extracellular to lysosome	Transport, Lysosomal	1.00715	1.00863	-0.00210639	0.945237	-0.0686943
L-Cystine Lysteine-lyase (deaminating)	Cysteine Metabolism	1.00715	1.00863	-0.00210639	0.945237	-0.0686943
cysteine transaminase (mitochondrial)	Cysteine Metabolism	1.00715	1.00863	-0.00210639	0.945237	-0.0686943
Cytidine facilated transport from lysosome	Transport, Lysosomal	1.00715	1.00863	-0.00210639	0.945237	-0.0686943
D-3-Amino-isobutanoate:pyruvate aminotransferase, mitochondrial	Pyrimidine Catabolism	1.00715	1.00863	-0.00210639	0.945237	-0.0686943
diacylglycerol ER export	Transport, Endoplasmic Reticular	1.00715	1.00863	-0.00210639	0.945237	-0.0686943
D-alanine transport via proton symport (lysosome)	Transport, Lysosomal	1.00715	1.00863	-0.00210639	0.945237	-0.0686943
D-arginine oxidase, perixosomal	D-arg and D-orn metabolism	1.00715	1.00863	-0.00210639	0.945237	-0.0686943
L-Dehydroascorbate lactonohydrolase	Ascorbate and Aldarate Metabolism	1.00715	1.00863	-0.00210639	0.945237	-0.0686943
D-aspartate oxidase, peroxisomal	Alanine and Aspartate Metabolism	1.00715	1.00863	-0.00210639	0.945237	-0.0686943
dodecenoyl-Coenzyme A delta isomerase	Fatty Acid Metabolism	1.00715	1.00863	-0.00210639	0.945237	-0.0686943
debrisoquine uniport	Transport, Extracellular	1.00715	1.00863	-0.00210639	0.945237	-0.0686943
lipid, flip-flop intracellular transport	Transport, Mitochondrial	1.00715	1.00863	-0.00210639	0.945237	-0.0686943
dehydrodolichol diphosphate phosphatase (liver)	N-Glycan Biosynthesis	1.00715	1.00863	-0.00210639	0.945237	-0.0686943
dehydrodolichol diphosphate phosphatase (uterus)	N-Glycan Biosynthesis	1.00715	1.00863	-0.00210639	0.945237	-0.0686943
dehydrodolichol phosphate phosphatase (liver)	N-Glycan Biosynthesis	1.00715	1.00863	-0.00210639	0.945237	-0.0686943
dehydrodolichol phosphate phosphatase (uterus)	N-Glycan Biosynthesis	1.00715	1.00863	-0.00210639	0.945237	-0.0686943
dehydrodolichol reductase (liver)	N-Glycan Biosynthesis	1.00715	1.00863	-0.00210639	0.945237	-0.0686943
dehydrodolichol reductase (uterus)	N-Glycan Biosynthesis	1.00715	1.00863	-0.00210639	0.945237	-0.0686943
dihydroxyacetone phosphate acyltransferase	Triacylglycerol Synthesis	1.00715	1.00863	-0.00210639	0.945237	-0.0686943
dihydroxyacetone phosphate acyltransferase	Triacylglycerol Synthesis	1.00715	1.00863	-0.00210639	0.945237	-0.0686943
dihydroxydecaprenylbenzoate methyltransferase	Ubiquinone Biosynthesis	1.00715	1.00863	-0.00210639	0.945237	-0.0686943
dheas intracellular transport	Transport, Extracellular	1.00715	1.00863	-0.00210639	0.945237	-0.0686943
digalsgalside hs transport	Transport, Extracellular	1.00715	1.00863	-0.00210639	0.945237	-0.0686943
digalsgalside hs intracellular transport	Transport, Golgi Apparatus	1.00715	1.00863	-0.00210639	0.945237	-0.0686943
digalside hs intracellular transport	Transport, Golgi Apparatus	1.00715	1.00863	-0.00210639	0.945237	-0.0686943
digalside hs intracellular transport	Transport, Lysosomal	1.00715	1.00863	-0.00210639	0.945237	-0.0686943
xenobiotic transport	Transport, Extracellular	1.00715	1.00863	-0.00210639	0.945237	-0.0686943
dimethylallyltranstransferase	Cholesterol Metabolism	1.00715	1.00863	-0.00210639	0.945237	-0.0686943
carnitine fatty-acyl transferase	Carnitine shuttle	1.00715	1.00863	-0.00210639	0.945237	-0.0686943
DM Asn-X-Ser/Thr(ly)		1.00715	1.00863	-0.00210639	0.945237	-0.0686943
DM Ser-Gly/Ala-X-Gly(ly)		1.00715	1.00863	-0.00210639	0.945237	-0.0686943
alpha-Tocopherol demand		1.00715	1.00863	-0.00210639	0.945237	-0.0686943
alpha-Tocotrienol demand		1.00715	1.00863	-0.00210639	0.945237	-0.0686943
beta-tocopherol demand		1.00715	1.00863	-0.00210639	0.945237	-0.0686943
DM dsT antigen(g)		1.00715	1.00863	-0.00210639	0.945237	-0.0686943
DM gpi sig(er)		1.00715	1.00863	-0.00210639	0.945237	-0.0686943
DM sTn antigen(g)		1.00715	1.00863	-0.00210639	0.945237	-0.0686943
gamma-Tocopherol demand		1.00715	1.00863	-0.00210639	0.945237	-0.0686943
DNA (cytosine-5-)-methyltransferase, nucleus	Selenoamino acid metabolism	1.00715	1.00863	-0.00210639	0.945237	-0.0686943
DNA (cytosine-5-)-methyltransferase, nucleus	Methionine Metabolism	1.00715	1.00863	-0.00210639	0.945237	-0.0686943
2,3-dioxo-L-gulonate decarboxylase (L-lyxonate-forming)	Ascorbate and Aldarate Metabolism	1.00715	1.00863	-0.00210639	0.945237	-0.0686943
2,3-dioxo-L-gulonate decarboxylase (L-xylonate-forming)	Ascorbate and Aldarate Metabolism	1.00715	1.00863	-0.00210639	0.945237	-0.0686943
2,3-dioxo-L-gulonate:hydrogen peroxide oxireductase	Ascorbate and Aldarate Metabolism	1.00715	1.00863	-0.00210639	0.945237	-0.0686943
2,3-dioxo-L-gulonate:hydrogen peroxide oxireductase	Ascorbate and Aldarate Metabolism	1.00715	1.00863	-0.00210639	0.945237	-0.0686943
Dolichyl-diphosphooligosaccharide:protein-L-asparagine oligopolysaccharidotransferase (liver)	N-Glycan Biosynthesis	1.00715	1.00863	-0.00210639	0.945237	-0.0686943
Dolichyl-diphosphooligosaccharide:protein-L-asparagine oligopolysaccharidotransferase (uterus)	N-Glycan Biosynthesis	1.00715	1.00863	-0.00210639	0.945237	-0.0686943
Dolichyl-diphosphate phosphohydrolase, human (liver)	N-Glycan Biosynthesis	1.00715	1.00863	-0.00210639	0.945237	-0.0686943
Dolichyl-diphosphate phosphohydrolase, human (uterus)	N-Glycan Biosynthesis	1.00715	1.00863	-0.00210639	0.945237	-0.0686943
dolichol-phosphate mannose flippase (liver)	N-Glycan Biosynthesis	1.00715	1.00863	-0.00210639	0.945237	-0.0686943
dolichol-phosphate mannose flippase (uterus)	N-Glycan Biosynthesis	1.00715	1.00863	-0.00210639	0.945237	-0.0686943
dolichyl-phosphate-glucose-glycolipid alpha-glucosyltransferase (liver)	N-Glycan Biosynthesis	1.00715	1.00863	-0.00210639	0.945237	-0.0686943
dolichyl-phosphate-glucose-glycolipid alpha-glucosyltransferase (uterus)	N-Glycan Biosynthesis	1.00715	1.00863	-0.00210639	0.945237	-0.0686943
dolichyl-phosphate-glucose-glycolipid alpha-glucosyltransferase (liver)	N-Glycan Biosynthesis	1.00715	1.00863	-0.00210639	0.945237	-0.0686943
dolichyl-phosphate-glucose-glycolipid alpha-glucosyltransferase (uterus)	N-Glycan Biosynthesis	1.00715	1.00863	-0.00210639	0.945237	-0.0686943
dolichyl-phosphate-glucose-glycolipid alpha-glucosyltransferase (liver)	N-Glycan Biosynthesis	1.00715	1.00863	-0.00210639	0.945237	-0.0686943
dolichyl-phosphate-glucose-glycolipid alpha-glucosyltransferase (uterus)	N-Glycan Biosynthesis	1.00715	1.00863	-0.00210639	0.945237	-0.0686943
dolichyl-phosphate-mannose-glycolipid alpha-mannosyltransferase (liver)	N-Glycan Biosynthesis	1.00715	1.00863	-0.00210639	0.945237	-0.0686943
dolichyl-phosphate-mannose-glycolipid alpha-mannosyltransferase (uterus)	N-Glycan Biosynthesis	1.00715	1.00863	-0.00210639	0.945237	-0.0686943
dolichyl-phosphate-mannose-glycolipid alpha-mannosyltransferase (liver)	N-Glycan Biosynthesis	1.00715	1.00863	-0.00210639	0.945237	-0.0686943
dolichyl-phosphate-mannose-glycolipid alpha-mannosyltransferase (uterus)	N-Glycan Biosynthesis	1.00715	1.00863	-0.00210639	0.945237	-0.0686943
dolichyl-phosphate-mannose-glycolipid alpha-mannosyltransferase (liver)	N-Glycan Biosynthesis	1.00715	1.00863	-0.00210639	0.945237	-0.0686943
dolichyl-phosphate-mannose-glycolipid alpha-mannosyltransferase (uterus)	N-Glycan Biosynthesis	1.00715	1.00863	-0.00210639	0.945237	-0.0686943
dolichyl-phosphate-mannose-glycolipid alpha-mannosyltransferase (liver)	N-Glycan Biosynthesis	1.00715	1.00863	-0.00210639	0.945237	-0.0686943
dolichyl-phosphate-mannose-glycolipid alpha-mannosyltransferase (uterus)	N-Glycan Biosynthesis	1.00715	1.00863	-0.00210639	0.945237	-0.0686943
Dolichyl-phosphate D-mannosyltransferase (liver)	N-Glycan Biosynthesis	1.00715	1.00863	-0.00210639	0.945237	-0.0686943
Dolichyl-phosphate D-mannosyltransferase (uterus)	N-Glycan Biosynthesis	1.00715	1.00863	-0.00210639	0.945237	-0.0686943
D-ornithine oxidase, perixosomal	D-arg and D-orn metabolism	1.00715	1.00863	-0.00210639	0.945237	-0.0686943
dephospho-CoA transport from lysosome via diffusion	Transport, Lysosomal	1.00715	1.00863	-0.00210639	0.945237	-0.0686943
3-Decaprenyl-4-hydroxy-5-methoxybenzoate decarboxylation	Ubiquinone Biosynthesis	1.00715	1.00863	-0.00210639	0.945237	-0.0686943
decaprenyl synthase	Miscellaneous	1.00715	1.00863	-0.00210639	0.945237	-0.0686943
D-proline oxidase, perixosomal	Arginine and Proline Metabolism	1.00715	1.00863	-0.00210639	0.945237	-0.0686943
xenobiotic transport	Transport, Extracellular	1.00715	1.00863	-0.00210639	0.945237	-0.0686943
Ecgonine isomerase (ER)	Alkaloid biosynthesis II	1.00715	1.00863	-0.00210639	0.945237	-0.0686943
3-hydroxyacyl-CoA dehydratase (3-hydroxybutanoyl-CoA) (perioxisome)	Tryptophan metabolism	1.00715	1.00863	-0.00210639	0.945237	-0.0686943
ecgonine methyl esterase (ER)	Alkaloid biosynthesis II	1.00715	1.00863	-0.00210639	0.945237	-0.0686943
L-erythro-4-Hydroxyglutamate:2-oxoglutarate aminotransferase	Arginine and Proline Metabolism	1.00715	1.00863	-0.00210639	0.945237	-0.0686943
endo-beta-N-acetylglucosaminidase	N-Glycan Degradation	1.00715	1.00863	-0.00210639	0.945237	-0.0686943
endo-beta-N-acetylglucosaminidase	N-Glycan Degradation	1.00715	1.00863	-0.00210639	0.945237	-0.0686943
endo-beta-N-acetylglucosaminidase, lysosomal	N-Glycan Degradation	1.00715	1.00863	-0.00210639	0.945237	-0.0686943
endo-beta-N-acetylglucosaminidase, lysosomal	Keratan sulfate degradation	1.00715	1.00863	-0.00210639	0.945237	-0.0686943
endo-beta-N-acetylglucosaminidase, lysosomal	N-Glycan Degradation	1.00715	1.00863	-0.00210639	0.945237	-0.0686943
Endomannosidase (glc1man-producing), Golgi apparatus	N-Glycan Biosynthesis	1.00715	1.00863	-0.00210639	0.945237	-0.0686943
Endomannosidase (glc2man-producing), Golgi apparatus	N-Glycan Biosynthesis	1.00715	1.00863	-0.00210639	0.945237	-0.0686943
Endomannosidase (glc3man-producing), Golgi apparatus	N-Glycan Biosynthesis	1.00715	1.00863	-0.00210639	0.945237	-0.0686943
Endomannosidase (m6masnC-producing), Golgi apparatus	N-Glycan Biosynthesis	1.00715	1.00863	-0.00210639	0.945237	-0.0686943
Endomannosidase (m6masnB2-producing), Golgi apparatus	N-Glycan Biosynthesis	1.00715	1.00863	-0.00210639	0.945237	-0.0686943
Endomannosidase (m5masnB1-producing), Golgi apparatus	N-Glycan Biosynthesis	1.00715	1.00863	-0.00210639	0.945237	-0.0686943
ethanolamine-phosphate cytidylyltransferase	Glycerophospholipid Metabolism	1.00715	1.00863	-0.00210639	0.945237	-0.0686943
glucuronidated compound transport	Transport, Extracellular	1.00715	1.00863	-0.00210639	0.945237	-0.0686943
glucuronidated compound transport	Transport, Endoplasmic Reticular	1.00715	1.00863	-0.00210639	0.945237	-0.0686943
estriol intracellular transport	Transport, Endoplasmic Reticular	1.00715	1.00863	-0.00210639	0.945237	-0.0686943
10-formyltetrahydrofolate-[Glu](5) exchange		1.00715	1.00863	-0.00210639	0.945237	-0.0686943
10-formyltetrahydrofolate-[Glu](6) exchange		1.00715	1.00863	-0.00210639	0.945237	-0.0686943
10-formyltetrahydrofolate-[Glu](7) exchange		1.00715	1.00863	-0.00210639	0.945237	-0.0686943
10-Formyltetrahydrofolate exchange		1.00715	1.00863	-0.00210639	0.945237	-0.0686943
1 acyl phosphoglycerol exchange		1.00715	1.00863	-0.00210639	0.945237	-0.0686943
2,4 dihydroxy nitrophenol exchange		1.00715	1.00863	-0.00210639	0.945237	-0.0686943
4 hydroxy debrisoquine exchange		1.00715	1.00863	-0.00210639	0.945237	-0.0686943
4 hydroxy tolbutamide exchange		1.00715	1.00863	-0.00210639	0.945237	-0.0686943
4-Nitrophenol exchange		1.00715	1.00863	-0.00210639	0.945237	-0.0686943
4-Nitrophenyl sulfate exchange		1.00715	1.00863	-0.00210639	0.945237	-0.0686943
pentaglutamyl folate (DHF) exchange		1.00715	1.00863	-0.00210639	0.945237	-0.0686943
5-Formyltetrahydrofolate exchange		1.00715	1.00863	-0.00210639	0.945237	-0.0686943
5 hydroxy omeprazole exchange		1.00715	1.00863	-0.00210639	0.945237	-0.0686943
pentaglutamyl folate (THF) exchange		1.00715	1.00863	-0.00210639	0.945237	-0.0686943
haxglutamyl folate (DHF) exchange		1.00715	1.00863	-0.00210639	0.945237	-0.0686943
hexaglutamyl folate (THF) exchange		1.00715	1.00863	-0.00210639	0.945237	-0.0686943
heptaglutamyl folate (DHF) exchange		1.00715	1.00863	-0.00210639	0.945237	-0.0686943
heptaglutamyl folate (THF) exchange		1.00715	1.00863	-0.00210639	0.945237	-0.0686943
R total 3 position exchange		1.00715	1.00863	-0.00210639	0.945237	-0.0686943
R total exchange		1.00715	1.00863	-0.00210639	0.945237	-0.0686943
Tyr-194 of apo-glycogenin protein (primer for glycogen synthesis) exchange		1.00715	1.00863	-0.00210639	0.945237	-0.0686943
Type IIIA glycolipid exchange		1.00715	1.00863	-0.00210639	0.945237	-0.0686943
Type IIIAb exchange		1.00715	1.00863	-0.00210639	0.945237	-0.0686943
N-Acetyl-D-glucosamine exchange		1.00715	1.00863	-0.00210639	0.945237	-0.0686943
sialyl (1,3) sialyl (2,6) galactosylgloboside (homo sapiens) exchange		1.00715	1.00863	-0.00210639	0.945237	-0.0686943
sialyl (2,3) sialyl (2,6) galactosylgloboside (homo sapiens) exchange		1.00715	1.00863	-0.00210639	0.945237	-0.0686943
3,8-LD1 exchange		1.00715	1.00863	-0.00210639	0.945237	-0.0686943
disialyl galactosylgloboside (homo sapiens) exchange		1.00715	1.00863	-0.00210639	0.945237	-0.0686943
VI3NeuAc-nLc6Cer exchange		1.00715	1.00863	-0.00210639	0.945237	-0.0686943
adp exchange		1.00715	1.00863	-0.00210639	0.945237	-0.0686943
ADPribose 2-phosphate exchange		1.00715	1.00863	-0.00210639	0.945237	-0.0686943
aflatoxin B1 exchange		1.00715	1.00863	-0.00210639	0.945237	-0.0686943
Etiocholan-3alpha-ol-17-one 3-glucuronide exchange		1.00715	1.00863	-0.00210639	0.945237	-0.0686943
1-alkyl 2-lysoglycerol 3-phosphocholine exchange		1.00715	1.00863	-0.00210639	0.945237	-0.0686943
AMP exchange		1.00715	1.00863	-0.00210639	0.945237	-0.0686943
androsterone glucuronide exchange		1.00715	1.00863	-0.00210639	0.945237	-0.0686943
antipyrene exchange		1.00715	1.00863	-0.00210639	0.945237	-0.0686943
alpha-Pinene-oxide exchange		1.00715	1.00863	-0.00210639	0.945237	-0.0686943
(+)-alpha-Pinene exchange		1.00715	1.00863	-0.00210639	0.945237	-0.0686943
Aquacob(III)alamin exchange		1.00715	1.00863	-0.00210639	0.945237	-0.0686943
L-Arabinose exchange		1.00715	1.00863	-0.00210639	0.945237	-0.0686943
D-Aspartate exchange		1.00715	1.00863	-0.00210639	0.945237	-0.0686943
ATP exchange		1.00715	1.00863	-0.00210639	0.945237	-0.0686943
alpha-Tocopherol exchange		1.00715	1.00863	-0.00210639	0.945237	-0.0686943
alpha-Tocotrienol exchange		1.00715	1.00863	-0.00210639	0.945237	-0.0686943
Biocytin exchange		1.00715	1.00863	-0.00210639	0.945237	-0.0686943
beta-tocopherol exchange		1.00715	1.00863	-0.00210639	0.945237	-0.0686943
Benzoate exchange		1.00715	1.00863	-0.00210639	0.945237	-0.0686943
Calcium exchange		1.00715	1.00863	-0.00210639	0.945237	-0.0686943
beta-Carotene exchange		1.00715	1.00863	-0.00210639	0.945237	-0.0686943
(E)-carveol exchange		1.00715	1.00863	-0.00210639	0.945237	-0.0686943
Calcitroic acid (D3) exchange		1.00715	1.00863	-0.00210639	0.945237	-0.0686943
chitin exchange		1.00715	1.00863	-0.00210639	0.945237	-0.0686943
CMP exchange		1.00715	1.00863	-0.00210639	0.945237	-0.0686943
coumarin exchange		1.00715	1.00863	-0.00210639	0.945237	-0.0686943
chondroitin sulfate A (GalNAc4S-GlcA) proteoglycan exchange		1.00715	1.00863	-0.00210639	0.945237	-0.0686943
chondroitin sulfate B / dermatan sulfate (IdoA2S-GalNAc4S) proteoglycan exchange		1.00715	1.00863	-0.00210639	0.945237	-0.0686943
chondroitin sulfate C (GalNAc6S-GlcA) proteoglycan exchange		1.00715	1.00863	-0.00210639	0.945237	-0.0686943
chondroitin sulfate D (GlcNAc6S-GlcA2S) proteoglycan exchange		1.00715	1.00863	-0.00210639	0.945237	-0.0686943
chondroitin sulfate E (GalNAc4,6diS-GlcA) proteoglycan exchange		1.00715	1.00863	-0.00210639	0.945237	-0.0686943
5-Deoxyadenosine exchange		1.00715	1.00863	-0.00210639	0.945237	-0.0686943
diacylglycerol (homo sapiens) exchange		1.00715	1.00863	-0.00210639	0.945237	-0.0686943
debrisoquine exchange		1.00715	1.00863	-0.00210639	0.945237	-0.0686943
7,8-Dihydrofolate exchange		1.00715	1.00863	-0.00210639	0.945237	-0.0686943
Digalactosylceramidesulfate exchange		1.00715	1.00863	-0.00210639	0.945237	-0.0686943
demethylated antipyrine exchange		1.00715	1.00863	-0.00210639	0.945237	-0.0686943
8,9 epxoy aflatoxin B1 exchange		1.00715	1.00863	-0.00210639	0.945237	-0.0686943
16-Glucuronide-estriol exchange		1.00715	1.00863	-0.00210639	0.945237	-0.0686943
Fe3+ exchange		1.00715	1.00863	-0.00210639	0.945237	-0.0686943
III3Fuc-nLc6Cer exchange		1.00715	1.00863	-0.00210639	0.945237	-0.0686943
Lea glycolipid exchange		1.00715	1.00863	-0.00210639	0.945237	-0.0686943
L-Fucose exchange		1.00715	1.00863	-0.00210639	0.945237	-0.0686943
(Gal)2 (GalNAc)1 (Glc)1 (GlcNAc)1 (LFuc)2 (Cer)1 exchange		1.00715	1.00863	-0.00210639	0.945237	-0.0686943
IV3-a-NeuAc,III3-a-Fuc-nLc4Cer exchange		1.00715	1.00863	-0.00210639	0.945237	-0.0686943
IV3-a-Neu5Ac,III4-a-Fuc-Lc4Cer exchange		1.00715	1.00863	-0.00210639	0.945237	-0.0686943
Ley glycolipid exchange		1.00715	1.00863	-0.00210639	0.945237	-0.0686943
V3Fuc,III3Fuc-nLc6Cer exchange		1.00715	1.00863	-0.00210639	0.945237	-0.0686943
(Gal)4 (Glc)1 (GlcNAc)3 (LFuc)3 (Cer)1 exchange		1.00715	1.00863	-0.00210639	0.945237	-0.0686943
(Gal)3 (Glc)1 (GlcNAc)2 (LFuc)3 (Cer)1 exchange		1.00715	1.00863	-0.00210639	0.945237	-0.0686943
Leb glycolipid exchange		1.00715	1.00863	-0.00210639	0.945237	-0.0686943
Lacto-N-fucopentaosyl III ceramide exchange		1.00715	1.00863	-0.00210639	0.945237	-0.0686943
(Gal)3 (Glc)1 (GlcNAc)1 (LFuc)2 (Cer)1 exchange		1.00715	1.00863	-0.00210639	0.945237	-0.0686943
fucosyl galactosylgloboside (homo sapiens) exchange		1.00715	1.00863	-0.00210639	0.945237	-0.0686943
Gal-GlcNAc-Gal globoside (homo sapiens) exchange		1.00715	1.00863	-0.00210639	0.945237	-0.0686943
(Gal)3 (Glc)1 (GlcNAc)1 (LFuc)1 (Cer)1 exchange		1.00715	1.00863	-0.00210639	0.945237	-0.0686943
(Gal)4 (Glc)1 (GlcNAc)2 (LFuc)1 (Cer)1 exchange		1.00715	1.00863	-0.00210639	0.945237	-0.0686943
(Gal)6 (Glc)1 (GlcNAc)3 (LFuc)2 (Cer)1 exchange		1.00715	1.00863	-0.00210639	0.945237	-0.0686943
Gal-Gal-Gal-Gal-Gal-Glc-Cer (homo sapiens) exchange		1.00715	1.00863	-0.00210639	0.945237	-0.0686943
D-Glucosamine exchange		1.00715	1.00863	-0.00210639	0.945237	-0.0686943
[truncated: 1,745 more rows]
